# Supplementary material for: Protein-related hydrophobicity differences among strains belonging to Candidozyma auris (Candida auris) clades
Source: Microbiol Spectr. 2026 Apr 2;14(5):e02897-25. doi: 10.1128/spectrum.02897-25 (PMC13141915; doi:10.1128/spectrum.02897-25)
Supplement: Table S1 — Proteins identified in the supernatant of Candidozyma auris exposed to proteinase K treatment. [file spectrum.02897-25-s0001.xlsx]

## Sheet: DATA
			Number of proteins
		All	875
		>2	457
		>10	143
		>100	13
		>2	Proteins detected with at least two peptides in the same strain
		>10	Proteins detected with at least ten peptides in the same strain
		>100	Proteins detected with at least one hundred peptides in the same strain

## Sheet: >2
Master Protein Accessions	Master Protein Descriptions	Peptides detected in group # 381	Peptides detected in group # 384	Peptides detected in group # 385	Peptides detected in group # 387	Peptides detected in group # 1097
A0A2H0ZN28	SHSP domain-containing protein	176	19	50	174	43
A0A2H0ZWG0	glucan endo-1,3-beta-D-glucosidase	150	30	64	109	49
A0A2H0ZS62	Thiamine thiazole synthase	149	89	88	139	70
A0A2H1A7R9	5-methyltetrahydropteroyltriglutamate--homocysteine S-methyltransferase	116	15	11	18	0
A0A2H1A7F9	phosphopyruvate hydratase	114	79	96	208	124
A0A2H0ZIP1	alcohol dehydrogenase	112	19	27	88	41
A0A2H0ZCY7	Peptide hydrolase	111	64	62	88	26
A0A2H1A2W7	glucan 1,3-beta-glucosidase	107	50	90	113	60
A0A2H0ZXJ1	Peptidyl-prolyl cis-trans isomerase	102	55	72	110	59
A0A2H1A6K7	40S ribosomal protein S21	101	67	86	107	86
A0A2H0ZKY3	Calmodulin	96	54	63	85	30
A0A2H0ZG59	Type VII secretion-associated serine protease mycosin	93	57	69	81	22
A0A2H0ZV04	Nascent polypeptide-associated complex subunit beta	88	74	56	130	68
A0A2H0ZM68	Uncharacterized protein	87	86	73	136	73
A0A2H0ZYX4	Uncharacterized protein	79	48	74	75	37
A0A2H0ZQS4	Uncharacterized protein	73	26	28	61	26
A0A2H0ZF57	Eukaryotic translation initiation factor 5A	72	38	42	58	50
A0A2H0ZMX0	60S acidic ribosomal protein P1-A	71	46	38	77	50
A0A2H1A546	L-ascorbate oxidase	71	9	9	38	42
A0A2H0ZM53	Glyceraldehyde-3-phosphate dehydrogenase	56	30	32	81	46
A0A5Q7YHU2	Ribosome maturation protein SD	53	62	86	75	53
A0A5Q7YJ74	Ubiquitin-40S ribosomal protein S27a	53	16	33	41	39
A0A2H0ZNF9	Carboxypeptidase	52	35	67	50	30
A0A2H0ZIT1	Phosphoglycerate mutase	51	31	32	76	39
A0A2H1A3R4	40S ribosomal protein S19-A	51	34	31	63	34
A0A5C1DZP3	Histone H2B	49	17	12	23	21
A0A2H0ZV73	Nascent polypeptide-associated complex subunit alpha	48	33	20	56	26
A0A2H1A1S8	Inhibitor I9 domain-containing protein	45	50	70	68	34
A0A2H1A212	S-adenosylmethionine synthase	42	1	1	5	1
A0A2H0ZCU5	Histone H2A	40	27	26	39	33
A0A2H0ZWG5	AMP-activated protein kinase glycogen-binding domain-containing protein	38	20	17	15	10
A0A2H0ZYR1	Phosphoglycerate kinase	38	4	11	34	7
A0A2H1A7S4	1,3-beta-glucanosyltransferase	37	27	61	62	23
A0A2H1A599	60S ribosomal protein L25	36	21	12	31	31
A0A2H0ZCD7	60S acidic ribosomal protein P2-A	36	23	16	27	18
A0A2H0ZWL0	AB hydrolase-1 domain-containing protein	34	11	25	19	1
A0A2H0ZUE7	Nuclear transport factor 2	33	15	15	34	28
A0A2H1A1W0	alpha-mannosidase	32	15	34	26	2
A0A2H0ZNZ0	60S ribosomal protein L31-A	31	28	22	37	29
A0A5Q7YG06	60S acidic ribosomal protein P2-B	30	14	10	20	16
A0A2H0ZM99	Heat shock protein SSA2	30	10	8	21	15
A0A2H1A1M3	Cofilin	29	10	15	18	13
A0A2H0ZE24	RNA polymerase II degradation factor 1	27	11	14	11	22
A0A2H1A7B1	60S acidic ribosomal protein P1-B	27	17	16	33	16
A0A2H0ZMV3	UV excision repair protein Rad23	27	14	10	21	16
A0A2H0ZWT5	Uncharacterized protein	27	2	4	4	3
A0A2H1A7B3	Peptidase M20 dimerisation domain-containing protein	26	9	13	25	4
A0A2H1A2J2	Uncharacterized protein	26	3	3	8	1
A0A2H0ZWR9	Pyruvate decarboxylase	25	2	4	36	2
A0A2H0ZS63	Cytochrome c oxidase subunit	24	11	12	21	19
A0A2H0ZYV1	Glycosidase	23	9	18	21	8
A0A2H1A4Z6	peptidylprolyl isomerase	23	12	5	18	7
A0A2H0ZLC7	L-ascorbate oxidase	22	0	1	7	2
A0A2H1A679	Cysteine proteinase 1, mitochondrial	21	5	21	27	22
A0A2H1A252	Peptide hydrolase	20	0	1	4	0
A0A2H1A0L0	5'/3'-nucleotidase SurE	20	4	16	26	17
A0A2H1A1F9	Glyceraldehyde-3-phosphate dehydrogenase	19	16	31	23	13
A0A5Q7YJR0	Thioredoxin	19	13	15	28	11
A0A2H1A1G0	Uncharacterized protein	19	8	13	17	7
A0A2H0ZV23	Catalase	18	9	11	16	0
A0A2H0ZFX8	Carboxypeptidase	18	7	30	20	13
A0A2H1A739	60S ribosomal protein L38	18	6	11	18	12
A0A2H0ZCG7	thymidylate synthase	18	26	55	25	9
A0A2H1A7E5	40S ribosomal protein S17-B	17	5	4	16	11
A0A2H1A7R3	Uncharacterized protein	17	7	6	19	3
A0A2H0ZIR0	Adenosylhomocysteinase	17	6	9	12	3
A0A2H0ZIG7	ATP synthase subunit e, mitochondrial	16	4	8	17	15
A0A2H1A6A1	Elongation factor 1-beta	16	8	5	21	14
A0A2H1A361	Uncharacterized protein	16	3	5	7	8
A0A2H0ZZB5	Superoxide dismutase [Cu-Zn]	16	9	2	13	6
A0A2H0ZKU9	Eisosome protein 1	15	2	1	8	0
A0A2H1A533	Receptor L-domain domain-containing protein	15	55	24	65	20
A0A2H0ZGS4	UV excision repair protein RAD23	15	4	0	8	7
A0A2H0ZCB4	SGTA homodimerisation domain-containing protein	15	6	1	7	6
A0A2H1A6J9	V-type proton ATPase subunit E	15	2	4	5	3
A0A2H0ZW01	Uncharacterized protein	14	12	9	13	0
A0A2H0ZZL7	Uncharacterized protein	14	1	0	5	0
A0A2H0ZFX3	1,3-beta-glucanosyltransferase	14	11	25	10	16
A0A2H0ZQJ2	Uncharacterized protein	14	8	10	13	9
A0A2H0ZKL3	chitinase	14	2	8	6	9
A0A2H0ZUP3	60S ribosomal protein L27	14	3	3	8	8
A0A2H1A6T1	Peptidyl-prolyl cis-trans isomerase	14	6	4	13	6
A0A2H0ZIS9	Elongation factor 1-alpha	14	0	7	14	4
A0A2H1A582	Eukaryotic translation initiation factor 3 subunit J	14	5	2	12	3
A0A2H0ZMH8	alpha,alpha-trehalase	14	1	2	6	3
A0A2H0ZVR7	alanine--glyoxylate transaminase	13	2	1	9	0
A0A2H0ZGJ6	Alkaline phosphatase	13	5	3	2	0
A0A2H0ZKA3	Hyphally-regulated cell wall protein N-terminal domain-containing protein	13	14	113	11	64
A0A2H1A6V6	Nucleoside diphosphate kinase	13	4	16	19	14
A0A2H0ZQ69	Cytochrome b-c1 complex subunit 10	13	7	6	21	8
A0A2H1A421	60S ribosomal protein L36	13	5	3	5	2
A0A2H0ZMT9	Uncharacterized protein	13	2	3	4	2
A0A2H0ZU04	Calcineurin-like phosphoesterase domain-containing protein	13	1	4	5	1
A0A2H0ZKS5	Uncharacterized protein	12	9	4	22	19
A0A2H1A034	60S ribosomal protein L23-B	12	6	8	20	6
A0A2H0ZGT3	Xaa-Pro aminopeptidase P	12	8	9	9	3
A0A2H0ZN06	Transketolase	12	5	4	6	2
A0A2H0ZNX1	alcohol dehydrogenase	11	0	0	3	0
A0A2H0ZQB1	SPX domain-containing protein	11	9	5	5	10
A0A2H0ZSJ0	40S ribosomal protein S28-A	11	6	7	13	8
A0A2H0ZWY7	Cap-associated protein CAF20	11	2	1	11	6
A0A2H1A7X9	Pal1 cell morphology protein	11	6	2	9	5
A0A2H0ZN15	Pyruvate kinase	11	2	4	16	2
A0A2H0ZFV6	Type VII secretion-associated serine protease mycosin	11	1	1	5	1
A0A2H0ZJP0	RRM domain-containing protein	11	1	1	2	1
A0A2H1A2B8	Uncharacterized protein	10	0	0	0	0
A0A2H0ZVI8	Branched-chain-amino-acid aminotransferase	10	0	0	8	0
A0A2H0ZWD9	SSD domain-containing protein	10	0	2	3	0
A0A2H0ZYF4	Peptidase M20 dimerisation domain-containing protein	10	5	2	2	0
A0A2H1A2D9	Superoxide dismutase copper/zinc binding domain-containing protein	10	0	0	0	16
A0A2H1A840	Uncharacterized protein	10	13	10	10	10
A0A2H0ZGI3	40S ribosomal protein S12	10	1	4	11	8
A0A2H1A402	Uncharacterized protein	10	3	3	9	8
A0A2H0ZJ33	60S ribosomal protein L8	10	3	6	6	8
A0A2H0ZG69	60S ribosomal protein L32	10	2	2	3	7
A0A2H1A154	WW domain-containing protein	10	8	12	9	6
A0A2H1A4U4	Ribosomal protein L24	10	5	2	12	5
A0A2H1A6B3	Uncharacterized protein	10	1	1	5	5
A0A2H0ZND6	40S ribosomal protein S15	10	4	2	9	4
A0A5C1DWY4	Clathrin light chain	10	3	5	8	4
A0A2H0ZMU0	Uncharacterized protein	10	0	0	4	3
A0A2H1A991	YCII-related domain-containing protein	10	2	5	6	1
A0A2H1A5Q8	60S acidic ribosomal protein P0	9	1	8	10	7
A0A2H0ZWW7	Uncharacterized protein	9	6	11	9	6
A0A2H0ZZA1	Ribosome assembly protein 3	9	3	4	5	6
A0A2H0ZPA8	Uncharacterized protein	9	2	4	12	4
A0A2H0ZYR6	Triosephosphate isomerase	9	3	3	10	2
A0A2H0ZQ96	Bifunctional purine biosynthesis protein ADE17	9	1	1	2	1
A0A2H0ZG98	Uncharacterized protein	8	2	3	7	0
A0A2H1A660	Fumarate reductase	8	0	0	1	0
A0A2H1A7N8	60S ribosomal protein L28	8	5	2	14	12
A0A2H0ZDR9	U6 snRNA-associated Sm-like protein LSm5	8	1	2	7	8
A0A2H0ZJ48	Opaque-phase-specific protein OP4	8	7	9	4	6
A0A2H0ZP21	DNA polymerase V	8	2	7	13	3
A0A2H0ZVK5	Prefoldin subunit 6	8	2	2	5	3
A0A2H0ZZE9	Uncharacterized protein	8	1	2	7	1
A0A2H0ZN33	Uncharacterized protein	8	0	2	5	1
A0A2H0ZYV7	EH domain-containing and endocytosis protein 1	8	3	1	3	1
A0A2H1A233	mRNA stability protein	8	3	1	2	1
A0A2H0ZDP7	Aminopeptidase P N-terminal domain-containing protein	8	0	0	1	1
A0A2H0ZIY1	Pre-mRNA polyadenylation factor FIP1	7	2	2	7	0
A0A2H0ZD48	Fructose-bisphosphate aldolase	7	0	1	7	0
A0A2H0ZMT8	Flo11 domain-containing protein	7	5	0	3	0
A0A2H0ZW88	Uncharacterized protein	7	2	1	2	0
A0A2H1A1F5	RRM domain-containing protein	7	3	3	11	7
A0A2H0ZK72	4-amino-5-hydroxymethyl-2-methylpyrimidine phosphate synthase	7	18	8	22	6
A0A2H0ZL86	Multiprotein-bridging factor 1	7	3	9	17	6
A0A2H1A5E3	40S ribosomal protein S6	7	0	1	4	5
A0A5C1DUY5	thioredoxin-dependent peroxiredoxin	7	0	1	7	4
A0A5Q7YKS6	60S ribosomal protein L12-A	7	2	1	7	4
A0A2H0ZW26	60S ribosomal protein L35	7	0	1	6	4
A0A2H0ZW02	Peptidase A1 domain-containing protein	7	5	6	5	3
A0A2H0ZN51	NADH-cytochrome b5 reductase	7	1	2	11	2
A0A2H0ZR79	Elongation factor 2	7	0	2	5	2
A0A2H0ZQ32	Uncharacterized protein	7	2	2	5	2
A0A2H0ZXR6	Thioredoxin domain-containing protein	7	1	0	3	2
A0A2H0ZLD6	Uncharacterized protein	7	2	2	3	2
A0A2H0ZN60	Uncharacterized protein	7	1	1	2	2
A0A2H0ZW29	40S ribosomal protein S3	7	2	0	5	1
A0A2H0ZKZ1	Phosphatidylethanolamine-binding protein	7	3	7	5	1
A0A2H1A2I3	t-SNARE coiled-coil homology domain-containing protein	6	0	0	0	0
A0A2H0ZCM9	Uncharacterized protein	6	4	5	12	0
A0A2H0ZTF5	Putative 5'-nucleotidase C-terminal domain-containing protein	6	2	1	11	0
A0A2H0ZIH6	Uncharacterized protein	6	0	0	5	0
A0A2H0ZES9	Transaldolase	6	0	1	4	0
A0A2H0ZYN7	Copper transport protein	6	0	0	1	0
A0A2H0ZEM3	Phosphatidic acid phosphatase type 2/haloperoxidase domain-containing protein	6	2	2	1	0
A0A2H1A6I3	ATP-dependent RNA helicase eIF4A	6	4	5	7	6
A0A2H0ZGP6	Uncharacterized protein	6	1	2	6	5
A0A2H0ZD81	60S ribosomal protein L6	6	4	3	8	4
A0A2H0ZVY4	Peptidase S59 domain-containing protein	6	2	1	7	3
A0A5C1DWS7	Translationally-controlled tumor protein homolog	6	1	0	6	3
A0A5C1DRN4	60S ribosomal protein L24	6	2	1	6	3
A0A2H0ZXV2	Glutamate decarboxylase	6	2	0	6	2
A0A2H0ZEH6	BZIP domain-containing protein	6	2	2	5	2
A0A2H0ZLQ0	SH3 domain-containing protein	6	1	2	3	2
A0A2H0ZG31	Uncharacterized protein	6	3	2	2	2
A0A2H0ZSR9	Uncharacterized protein	6	0	2	0	1
A0A2H1A2W2	FAD dependent oxidoreductase domain-containing protein	6	0	1	0	1
A0A2H0ZKV9	Plasma membrane ATPase	6	0	2	6	1
A0A2H0ZFX1	60S ribosomal protein L7	6	0	0	3	1
A0A2H1A815	Cell division control protein 48	6	0	2	3	1
A0A2H0ZLP7	60S ribosomal protein L17-B	6	0	0	2	1
A0A2H1A238	Phosphate:H+ symporter	6	2	0	2	1
A0A2H0ZD80	Protein Y	6	0	0	1	1
A0A2H0ZJ11	Uncharacterized protein	5	0	0	0	0
A0A2H0ZGE8	Cytochrome b5 heme-binding domain-containing protein	5	0	0	0	0
A0A2H0ZM81	Late endosomal/lysosomal adaptor and MAPK and MT	5	0	0	4	0
A0A2H1A0X0	Thioredoxin reductase	5	1	0	4	0
A0A2H1A5I2	ABC transporter domain-containing protein	5	2	2	3	0
A0A2H0ZNF7	Uncharacterized protein	5	0	0	2	0
A0A2H0ZXW8	Uncharacterized protein	5	0	0	2	0
A0A2H0ZZQ6	Cytochrome b5 heme-binding domain-containing protein	5	0	1	1	0
A0A5Q7YC46	Uncharacterized protein	5	0	2	11	7
A0A2H1A2I2	non-chaperonin molecular chaperone ATPase	5	1	1	6	5
A0A2H0ZS48	40S ribosomal protein S24	5	1	1	5	5
A0A2H1A2F0	Uncharacterized protein	5	2	5	16	4
A0A5Q7YCR7	Uncharacterized protein	5	2	2	6	3
A0A2H1A647	Uncharacterized protein	5	4	5	9	2
A0A2H1A1T9	Mitochondrial import inner membrane translocase subunit	5	2	4	5	2
A0A2H1A7U2	Uncharacterized protein	5	1	2	2	2
A0A5Q7YJ19	Uncharacterized protein	5	2	2	6	1
A0A2H1A247	Uroporphyrinogen decarboxylase	5	1	3	4	1
A0A2H0ZXY4	Uncharacterized protein	5	2	3	3	1
A0A2H0ZYG9	LsmAD domain-containing protein	5	3	2	3	1
A0A2H1A1V0	Dienelactone hydrolase domain-containing protein	5	2	2	2	1
A0A2H1A226	V-type proton ATPase subunit G	5	3	3	1	1
A0A2H0ZVG3	SAP domain-containing protein	5	1	1	1	1
A0A2H0ZV75	Reticulon-like protein	4	0	0	0	0
A0A2H0ZQB3	Eukaryotic translation initiation factor 4C	4	0	0	0	0
A0A2H0ZLE5	AMP-activated protein kinase glycogen-binding domain-containing protein	4	0	0	0	0
A0A2H0ZS35	Uncharacterized protein	4	2	0	0	0
A0A2H1A7C7	3-isopropylmalate dehydrogenase	4	0	1	0	0
A0A2H1A7S1	Uncharacterized protein	4	0	1	5	0
A0A2H0ZM02	Vacuolar-sorting protein SNF7	4	0	0	4	0
A0A2H0ZYJ8	Uncharacterized protein	4	0	4	4	0
A0A2H0ZQV0	Citrate synthase	4	0	2	4	0
A0A2H0ZVY2	Uncharacterized protein	4	1	1	4	0
A0A2H0ZLT7	Cytochrome c oxidase subunit 8, mitochondrial	4	1	1	4	0
A0A2H0ZLW4	Glutathione hydrolase	4	2	3	3	0
A0A2H0ZJY8	ribonuclease T2	4	0	0	2	0
A0A2H0ZYC5	Uncharacterized protein	4	3	4	2	0
A0A2H0ZUN0	Signal peptidase complex subunit 2	4	0	0	1	0
A0A2H0ZK82	SH3 domain-containing protein	4	0	0	1	0
A0A2H0ZEW1	Uncharacterized protein	4	1	0	1	0
A0A2H0ZD20	V-type proton ATPase subunit a	4	1	3	1	0
A0A5C1E2E2	Uncharacterized protein	4	1	1	1	0
A0A2H0ZUS6	glucan endo-1,3-beta-D-glucosidase	4	3	7	5	6
A0A2H1A145	Uncharacterized protein	4	3	0	5	4
A0A2H0ZLY2	Uncharacterized protein	4	5	5	0	3
A0A2H1A7M8	Uncharacterized protein	4	7	8	8	2
A0A2H0ZS73	Uncharacterized protein	4	2	0	3	2
A0A2H1A1L1	60S ribosomal protein L16-B	4	0	0	1	2
A0A2H0ZP03	DASH complex subunit DAD1	4	1	0	0	1
A0A2H0ZNI5	Uncharacterized protein	4	1	1	0	1
A0A2H0ZGE3	Acetyltransferase component of pyruvate dehydrogenase complex	4	2	6	8	1
A0A2H0ZCU8	Mitochondrial outer membrane protein porin	4	1	1	6	1
A0A2H0ZV74	6-phosphogluconate dehydrogenase, decarboxylating	4	0	2	5	1
A0A2H0ZUB3	60S ribosomal protein L34-B	4	0	0	4	1
A0A2H1A7P0	pyridoxal 5'-phosphate synthase (glutamine hydrolyzing)	4	0	1	4	1
A0A2H0ZP76	40S ribosomal protein S5	4	1	1	3	1
A0A2H0ZQR0	Uncharacterized protein	4	0	0	2	1
A0A2H0ZCS4	Uncharacterized protein	4	0	1	1	1
A0A2H0ZV45	Uncharacterized protein	4	0	1	1	1
A0A2H0ZNZ9	type II protein arginine methyltransferase	4	1	1	1	1
A0A2H0ZHV2	Uncharacterized protein	3	0	0	0	0
A0A2H0ZKU0	Uncharacterized protein	3	0	0	0	0
A0A2H0ZPE1	Uncharacterized protein	3	0	0	0	0
A0A2H0ZTC4	Uncharacterized protein	3	0	0	0	0
A0A2H1A354	Uncharacterized protein	3	0	0	0	0
A0A2H1A8P4	Uncharacterized protein	3	0	0	0	0
A0A2H0ZQC4	RING-type E3 ubiquitin transferase	3	0	0	0	0
A0A2H0ZL81	Peptide-methionine (R)-S-oxide reductase	3	0	0	0	0
A0A2H0ZRQ2	NAD(P)-binding domain-containing protein	3	0	0	0	0
A0A2H1A6V9	Homoserine dehydrogenase	3	0	0	0	0
A0A2H0ZK31	Glycosidase	3	2	1	0	0
A0A2H0ZTB1	Uncharacterized protein	3	0	3	9	0
A0A2H0ZF39	Adenylate kinase	3	0	1	7	0
A0A2H0ZQG0	Ribosomal protein	3	0	0	3	0
A0A2H0ZIB4	Endonuclease/exonuclease/phosphatase domain-containing protein	3	0	0	3	0
A0A2H0ZYW0	Uncharacterized protein	3	2	8	3	0
A0A2H0ZQD9	60S ribosomal protein L22	3	0	1	3	0
A0A2H0ZJ59	Thioredoxin-like fold domain-containing protein	3	1	1	3	0
A0A2H0ZKB9	Large ribosomal subunit protein eL14 domain-containing protein	3	0	0	2	0
A0A0L0NQG7	60S ribosomal protein L10	3	0	0	2	0
A0A2H0ZTM6	40S ribosomal protein S10-A	3	0	0	2	0
A0A2H0ZVW8	Phosphotransferase	3	0	1	2	0
A0A2H1A6M0	Uncharacterized protein	3	0	0	1	0
A0A2H1A2E4	Inosine-5'-monophosphate dehydrogenase	3	0	0	1	0
A0A2H0ZJD9	Transcription initiation factor TFIID subunit 10	3	0	1	1	0
A0A2H0ZQ00	Uncharacterized protein	3	1	1	1	0
A0A2H1A4D9	Uncharacterized protein	3	1	1	1	0
A0A2H0ZPC3	Replication factor A protein 3	3	1	1	1	0
A0A2H0ZTX6	glucan 1,3-beta-glucosidase	3	9	16	14	5
A0A2H0ZV46	Endopolyphosphatase	3	6	5	7	4
A0A2H1A772	Cystathionine gamma-lyase	3	0	0	0	3
A0A2H0ZCD2	Uncharacterized protein	3	3	0	6	3
A0A2H0ZD64	Ubiquitin-like protein SMT3	3	0	2	3	3
A0A2H1A806	MARVEL domain-containing protein	3	0	0	0	2
A0A2H0ZT69	ATP synthase subunit beta	3	1	3	6	2
A0A2H0ZEG1	Uncharacterized protein	3	3	3	5	2
A0A2H1A763	quinol--cytochrome-c reductase	3	1	2	5	2
A0A2H1A6M5	Peptidase S8/S53 domain-containing protein	3	2	3	2	2
A0A5Q7YP06	Uncharacterized protein	3	0	1	2	2
A0A2H0ZUG8	Uncharacterized protein	3	0	0	0	1
A0A2H0ZCA6	Phosphatidylinositol-specific phospholipase C X domain-containing protein	3	0	0	6	1
A0A2H0ZTK5	Eukaryotic translation initiation factor eIF-1	3	1	1	4	1
A0A2H0ZM95	Uncharacterized protein	3	0	0	3	1
A0A2H0ZEH9	Mediator of RNA polymerase II transcription subunit 19	3	1	0	3	1
A0A2H0ZVK4	Peptide hydrolase	3	0	2	2	1
A0A2H0ZCN3	Respiratory growth induced protein 1	3	0	0	1	1
A0A2H1A6F1	EKC/KEOPS complex subunit GON7	3	1	0	1	1
A0A2H0ZCQ0	3-hydroxyanthranilate 3,4-dioxygenase	3	1	0	1	1
A0A2H1A1H8	BZIP domain-containing protein	3	0	2	1	1
A0A2H0ZDC4	Uncharacterized protein	2	0	0	0	0
A0A2H0ZFP3	Uncharacterized protein	2	0	0	0	0
A0A2H0ZI38	Uncharacterized protein	2	0	0	0	0
A0A2H0ZR04	Uncharacterized protein	2	0	0	0	0
A0A2H0ZRK9	Uncharacterized protein	2	0	0	0	0
A0A2H1A1P1	Uncharacterized protein	2	0	0	0	0
A0A2H1A825	SPX domain-containing protein	2	0	0	0	0
A0A2H0ZUN5	Ribokinase	2	0	0	0	0
A0A2H1A1W9	Proteasome subunit beta type-6	2	0	0	0	0
A0A2H0ZXJ8	Phosphoacetylglucosamine mutase	2	0	0	0	0
A0A2H1A037	Multi drug resistance-associated protein	2	0	0	0	0
A0A2H0ZWQ5	Mannan endo-1,6-alpha-mannosidase	2	0	0	0	0
A0A2H1A1U9	J domain-containing protein	2	0	0	0	0
A0A2H1A3Z2	hydroxyacylglutathione hydrolase	2	0	0	0	0
A0A2H0ZDE7	H/ACA ribonucleoprotein complex non-core subunit NAF1	2	0	0	0	0
A0A2H0ZP66	Golgi apparatus membrane protein TVP18	2	0	0	0	0
A0A2H0ZE19	FK506-binding protein	2	0	0	0	0
A0A2H0ZV60	FAS1 domain-containing protein	2	0	0	0	0
A0A2H1A5E1	FAS1 domain-containing protein	2	0	0	0	0
A0A2H1A244	Enoyl reductase (ER) domain-containing protein	2	0	0	0	0
A0A2H0ZD13	Dystroglycan-type cadherin-like domain-containing protein	2	0	0	0	0
A0A2H1A1E7	Diphosphomevalonate decarboxylase	2	0	0	0	0
A0A2H0ZCZ9	DASH complex subunit DU	2	0	0	0	0
A0A2H0ZYS7	Coatomer subunit alpha	2	0	0	0	0
A0A2H0ZQ12	Ceramide very long chain fatty acid hydroxylase	2	0	0	0	0
A0A2H0ZGK5	Cell wall mannoprotein PIR1	2	0	0	0	0
A0A2H0ZGN5	BZIP domain-containing protein	2	0	0	0	0
A0A2H0ZYX0	Alternative oxidase	2	0	0	0	0
A0A2H0ZPZ1	Acyl-coenzyme A oxidase	2	0	0	0	0
A0A0L0NT91	acetyl-CoA C-acyltransferase	2	0	0	0	0
A0A2H0ZK40	60S ribosomal protein L43	2	0	0	0	0
A0A2H1A7S6	AB hydrolase-1 domain-containing protein	2	2	0	0	0
A0A2H0ZQ92	Acetyl-coenzyme A synthetase	2	1	0	0	0
A0A2H1A619	Glucose-6-phosphate isomerase	2	0	1	0	0
A0A2H1A6I4	Nucleotide-diphospho-sugar transferase	2	0	0	7	0
A0A2H1A738	Uncharacterized protein	2	3	3	6	0
A0A2H0ZH30	Uncharacterized protein	2	2	1	6	0
A0A2H0ZLW3	Uncharacterized protein	2	0	0	4	0
A0A2H0ZQK7	Uncharacterized protein	2	0	1	4	0
A0A2H1A5Q9	Ribosomal protein/NADH dehydrogenase domain-containing protein	2	0	0	3	0
A0A2H0ZCW1	mannose-1-phosphate guanylyltransferase	2	0	0	3	0
A0A2H0ZC74	Coronin	2	0	0	3	0
A0A2H0ZKB4	Prohibitin	2	0	2	3	0
A0A2H0ZEP1	RRM domain-containing protein	2	1	2	3	0
A0A2H0ZDU5	Mitochondrial GTP/GDP carrier protein 1	2	0	1	3	0
A0A2H1A554	Uncharacterized protein	2	0	0	2	0
A0A5C1DW98	Uncharacterized protein	2	0	0	2	0
A0A2H0ZQR4	U6 snRNA-associated Sm-like protein LSm6	2	0	0	2	0
A0A2H0ZC50	Spermidine synthase	2	0	0	2	0
A0A2H0ZFC0	Guanine nucleotide-binding protein subunit beta-like protein	2	0	0	2	0
A0A2H0ZEH3	Succinate--CoA ligase [ADP-forming] subunit beta, mitochondrial	2	0	2	2	0
A0A2H0ZM62	Major facilitator superfamily (MFS) profile domain-containing protein	2	0	1	2	0
A0A2H0ZDK7	Uncharacterized protein	2	0	0	1	0
A0A2H0ZYA0	Uncharacterized protein	2	0	0	1	0
A0A2H1A3X3	Uncharacterized protein	2	0	0	1	0
A0A2H0ZZ51	T-complex protein 1 subunit eta	2	0	0	1	0
A0A2H0ZL34	Small nuclear ribonucleoprotein Sm D3	2	0	0	1	0
A0A2H0ZIZ9	RRM domain-containing protein	2	0	0	1	0
A0A2H0ZIX1	Nucleoporin NSP1-like C-terminal domain-containing protein	2	0	0	1	0
A0A2H0ZWI3	Multi drug resistance-associated protein	2	0	0	1	0
A0A2H0ZRQ0	Major facilitator superfamily (MFS) profile domain-containing protein	2	0	0	1	0
A0A2H1A5U7	Glutamate dehydrogenase	2	0	0	1	0
A0A2H0ZN20	aspartate-semialdehyde dehydrogenase	2	0	0	1	0
A0A2H0ZDN9	Uncharacterized protein	2	1	0	1	0
A0A2H0ZP70	Uncharacterized protein	2	0	2	1	0
A0A2H1A0J6	Golgi to ER traffic protein 1	2	2	2	1	0
A0A2H0ZK37	Uncharacterized protein	2	0	1	1	0
A0A2H0ZN87	Uncharacterized protein	2	0	1	1	0
A0A2H0ZP17	thioredoxin-dependent peroxiredoxin	2	1	1	1	0
A0A2H0ZN16	Acyl carrier protein	2	0	0	4	6
A0A2H0ZQ75	Uncharacterized protein	2	2	4	3	4
A0A2H1A787	40S ribosomal protein S7	2	0	1	3	4
A0A2H0ZKQ4	Uncharacterized protein	2	2	0	7	3
A0A2H1A2B0	ATP synthase subunit alpha	2	0	0	4	3
A0A2H1A685	Uncharacterized protein	2	2	2	4	3
A0A2H0ZR16	DUF1748-domain-containing protein	2	1	0	1	3
A0A5Q7YF84	60S ribosomal protein L13	2	0	4	7	2
A0A2H0ZVC5	Uncharacterized protein	2	3	2	6	2
A0A2H0ZG36	Cytochrome c oxidase assembly protein C	2	2	1	6	2
A0A2H0ZPZ4	ATP synthase subunit K, mitochondrial	2	2	3	5	2
A0A5Q7YMH1	13 kDa ribonucleoprotein-associated protein	2	1	0	3	2
A0A2H0ZGR0	Inactive metallocarboxypeptidase ECM14	2	3	4	3	2
A0A2H0ZME0	ATPase inhibitor, mitochondrial	2	0	2	2	2
A0A2H0ZYK3	Nucleotide exchange factor SIL1	2	3	2	2	2
A0A2H1A767	Ubiquitin-like domain-containing protein	2	2	1	2	2
A0A2H0ZXT8	T-complex protein 1 subunit delta	2	0	0	0	1
A0A2H0ZVY1	ADP-ribosylation factor	2	0	0	0	1
A0A2H0ZSF0	40S ribosomal protein S16	2	0	0	0	1
A0A2H0ZGW7	Prefoldin subunit 4	2	1	0	0	1
A0A2H1A2S6	40S ribosomal protein S9-A	2	1	0	6	1
A0A2H0ZML0	Bud site selection protein RAX2	2	1	2	3	1
A0A2H1A3C7	40S ribosomal protein S27	2	1	2	3	1
A0A2H0ZGA2	H/ACA ribonucleoprotein complex subunit 2	2	1	1	3	1
A0A2H1A1W7	isopentenyl-diphosphate Delta-isomerase	2	0	0	2	1
A0A2H0ZEC3	Uncharacterized protein	2	1	0	2	1
A0A2H0ZFP1	U3 small nucleolar RNA-associated protein 14	2	1	0	2	1
A0A2H1A5J7	Peptidyl-prolyl cis-trans isomerase	2	1	1	2	1
A0A2H1A7D1	glucan endo-1,3-beta-D-glucosidase	2	0	2	1	1
A0A2H0ZDG6	Putative lipase ATG15	2	1	2	1	1
A0A2H0ZM30	40S ribosomal protein S18-B	2	0	1	1	1
A0A2H0ZN00	Lysophospholipase	1	1	3	0	0
A0A2H0ZP55	Acid phosphatase	1	0	6	6	0
A0A2H0ZXM8	Mitochondrial import inner membrane translocase subunit	1	0	0	5	0
A0A2H0ZLL8	Cytochrome b-c1 complex subunit 8	1	0	0	5	0
A0A2H0ZC96	Small ribosomal subunit protein eS1	1	0	0	3	0
A0A2H0ZSS1	Acetyl-coenzyme A synthetase	1	0	0	3	0
A0A2H0ZZX2	Uncharacterized protein	1	0	1	3	0
A0A2H0ZM86	Large ribosomal subunit protein uL3	1	0	1	3	0
A0A2H0ZWC4	Histone H4	1	0	0	2	0
A0A2H1A3U9	Abasic site processing protein	1	0	0	2	0
A0A2H0ZM70	60S ribosomal protein L4-A	1	0	0	2	0
A0A2H0ZMW6	40S ribosomal protein S4	1	0	0	2	0
A0A2H0ZKA5	Glutamate 5-kinase	1	2	0	2	0
A0A2H0ZLT8	Nitrogen regulatory protein areA GATA-like domain-containing protein	1	1	0	2	0
A0A2H0ZDB4	Nicotinamide-nucleotide adenylyltransferase	1	1	2	2	0
A0A2H1A2F2	Sphingolipid long chain base-responsive protein PIL1	1	0	1	2	0
A0A2H0ZHZ9	Agglutinin-like protein N-terminal domain-containing protein	1	20	21	1	10
A0A2H1A1Z4	Uncharacterized protein	1	2	7	4	4
A0A2H1A754	Uncharacterized protein	1	0	0	0	2
A0A2H0ZK66	Uncharacterized protein	1	2	1	2	2
A0A2H0ZNG2	26S proteasome complex subunit SEM1	1	0	0	1	2
A0A2H0ZP42	SMODS and SLOG-associating 2TM effector domain-containing protein	1	0	1	1	2
A0A2H0ZCP9	60S ribosomal protein L5	1	0	1	6	1
A0A5Q7YAZ2	nitric oxide dioxygenase	1	0	0	3	1
A0A2H0ZYK1	Uncharacterized protein	1	0	0	2	1
A0A2H0ZD43	Hsp82-like protein	1	0	0	2	1
A0A2H0ZIE9	Transcription and mRNA export factor SUS1	1	2	0	2	1
A0A2H0ZIU6	Receptor L-domain domain-containing protein	1	0	2	2	1
A0A2H1A629	Calcineurin-like phosphoesterase domain-containing protein	1	0	1	2	1
A0A2H0ZWH4	Hyaluronan/mRNA-binding protein domain-containing protein	1	1	1	2	1
A0A2H0ZKA8	XPG-I domain-containing protein	1	1	1	1	1
A0A2H1A5I6	NAD-dependent epimerase/dehydratase domain-containing protein	0	5	0	0	0
A0A2H0ZDR2	Uncharacterized protein	0	3	0	0	0
A0A2H1A5Q4	1,3-beta-glucanosyltransferase	0	8	4	0	0
A0A2H0ZSR2	Uncharacterized protein	0	0	3	0	0
A0A2H0ZWS7	Agglutinin-like protein N-terminal domain-containing protein	0	0	3	0	0
A0A2H0ZY70	Vacuolar proton pump subunit B	0	0	2	0	0
A0A2H1A7U1	Uncharacterized protein	0	0	2	0	0
A0A2H0ZVF7	Sin3 binding protein	0	0	2	0	0
A0A2H0ZFR2	Uncharacterized protein	0	1	2	0	0
A0A2H1A1U6	Peptidase M20 dimerisation domain-containing protein	0	3	7	19	0
A0A2H0ZKA4	D-xylulose reductase	0	0	2	6	0
A0A2H0ZLA0	Putative peptidase domain-containing protein	0	0	10	5	0
A0A2H0ZXQ5	Uncharacterized protein	0	0	0	4	0
A0A2H1A9B9	Inorganic pyrophosphatase	0	0	0	4	0
A0A2H1A0X1	GP-PDE domain-containing protein	0	0	1	4	0
A0A2H0ZJ05	Ubiquinol-cytochrome C reductase hinge domain-containing protein	0	0	3	3	0
A0A2H0ZCD6	40S ribosomal protein S2	0	0	1	3	0
A0A2H0ZGL4	Uncharacterized protein	0	0	0	2	0
A0A2H0ZMJ4	Thioredoxin domain-containing protein	0	0	0	2	0
A0A2H0ZV05	Prohibitin	0	0	0	2	0
A0A2H1A5V7	GrpE protein homolog, mitochondrial	0	0	0	2	0
A0A2H0ZKV5	Elongation factor 3	0	0	0	2	0
A0A2H0ZIH3	Cytochrome c oxidase subunit 6, mitochondrial	0	0	0	2	0
A0A2H0ZT68	RRM domain-containing protein	0	1	0	2	0
A0A2H0ZNI6	Lysophospholipase	0	8	16	5	7
A0A2H1A3T9	Leukotriene A(4) hydrolase	0	2	2	6	3
A0A5Q7YE18	ATP synthase subunit d, mitochondrial	0	0	0	12	2
A0A2H0ZP31	Uncharacterized protein	0	13	28	2	2
A0A2H0ZL67	Peptide-N4-(N-acetyl-beta-glucosaminyl)asparagine amidase A	0	0	2	2	2
A0A2H0ZDL2	Rhodanese domain-containing protein	0	0	0	1	2
A0A2H1A937	ADP/ATP translocase	0	0	0	4	1
A0A2H0ZMJ8	CHCH domain-containing protein	0	1	1	4	1
A0A2H1A680
A0A2H1A690
A0A2H1A6A9
A0A2H1A6H6
A0A2H1A6J7
A0A2H1A6M6
A0A2H1A6M8
A0A2H1A6S5
A0A2H1A6T3
A0A2H1A6W9
A0A2H1A725
A0A2H1A737
A0A2H1A740
A0A2H1A743
A0A2H1A746
A0A2H1A749

## Sheet: >10
Master Protein Accessions	Master Protein Descriptions	Peptides detected in group # 381	Peptides detected in group # 384	Peptides detected in group # 385	Peptides detected in group # 387	Peptides detected in group # 1097
A0A2H0ZN28	SHSP domain-containing protein	176	19	50	174	43
A0A2H0ZWG0	glucan endo-1,3-beta-D-glucosidase	150	30	64	109	49
A0A2H0ZS62	Thiamine thiazole synthase	149	89	88	139	70
A0A2H1A7R9	5-methyltetrahydropteroyltriglutamate--homocysteine S-methyltransferase	116	15	11	18	0
A0A2H1A7F9	phosphopyruvate hydratase	114	79	96	208	124
A0A2H0ZIP1	alcohol dehydrogenase	112	19	27	88	41
A0A2H0ZCY7	Peptide hydrolase	111	64	62	88	26
A0A2H1A2W7	glucan 1,3-beta-glucosidase	107	50	90	113	60
A0A2H0ZXJ1	Peptidyl-prolyl cis-trans isomerase	102	55	72	110	59
A0A2H1A6K7	40S ribosomal protein S21	101	67	86	107	86
A0A2H0ZKY3	Calmodulin	96	54	63	85	30
A0A2H0ZG59	Type VII secretion-associated serine protease mycosin	93	57	69	81	22
A0A2H0ZV04	Nascent polypeptide-associated complex subunit beta	88	74	56	130	68
A0A2H0ZM68	Uncharacterized protein	87	86	73	136	73
A0A2H0ZYX4	Uncharacterized protein	79	48	74	75	37
A0A2H0ZQS4	Uncharacterized protein	73	26	28	61	26
A0A2H0ZF57	Eukaryotic translation initiation factor 5A	72	38	42	58	50
A0A2H0ZMX0	60S acidic ribosomal protein P1-A	71	46	38	77	50
A0A2H1A546	L-ascorbate oxidase	71	9	9	38	42
A0A2H0ZM53	Glyceraldehyde-3-phosphate dehydrogenase	56	30	32	81	46
A0A5Q7YHU2	Ribosome maturation protein SD	53	62	86	75	53
A0A5Q7YJ74	Ubiquitin-40S ribosomal protein S27a	53	16	33	41	39
A0A2H0ZNF9	Carboxypeptidase	52	35	67	50	30
A0A2H1A3R4	40S ribosomal protein S19-A	51	34	31	63	34
A0A2H0ZIT1	Phosphoglycerate mutase	51	31	32	76	39
A0A5C1DZP3	Histone H2B	49	17	12	23	21
A0A2H0ZV73	Nascent polypeptide-associated complex subunit alpha	48	33	20	56	26
A0A2H1A1S8	Inhibitor I9 domain-containing protein	45	50	70	68	34
A0A2H1A212	S-adenosylmethionine synthase	42	1	1	5	1
A0A2H0ZCU5	Histone H2A	40	27	26	39	33
A0A2H0ZWG5	AMP-activated protein kinase glycogen-binding domain-containing protein	38	20	17	15	10
A0A2H0ZYR1	Phosphoglycerate kinase	38	4	11	34	7
A0A2H1A7S4	1,3-beta-glucanosyltransferase	37	27	61	62	23
A0A2H0ZCD7	60S acidic ribosomal protein P2-A	36	23	16	27	18
A0A2H1A599	60S ribosomal protein L25	36	21	12	31	31
A0A2H0ZWL0	AB hydrolase-1 domain-containing protein	34	11	25	19	1
A0A2H0ZUE7	Nuclear transport factor 2	33	15	15	34	28
A0A2H1A1W0	alpha-mannosidase	32	15	34	26	2
A0A2H0ZNZ0	60S ribosomal protein L31-A	31	28	22	37	29
A0A5Q7YG06	60S acidic ribosomal protein P2-B	30	14	10	20	16
A0A2H0ZM99	Heat shock protein SSA2	30	10	8	21	15
A0A2H1A1M3	Cofilin	29	10	15	18	13
A0A2H1A7B1	60S acidic ribosomal protein P1-B	27	17	16	33	16
A0A2H0ZMV3	UV excision repair protein Rad23	27	14	10	21	16
A0A2H0ZE24	RNA polymerase II degradation factor 1	27	11	14	11	22
A0A2H0ZWT5	Uncharacterized protein	27	2	4	4	3
A0A2H1A7B3	Peptidase M20 dimerisation domain-containing protein	26	9	13	25	4
A0A2H1A2J2	Uncharacterized protein	26	3	3	8	1
A0A2H0ZWR9	Pyruvate decarboxylase	25	2	4	36	2
A0A2H0ZS63	Cytochrome c oxidase subunit	24	11	12	21	19
A0A2H1A4Z6	peptidylprolyl isomerase	23	12	5	18	7
A0A2H0ZYV1	Glycosidase	23	9	18	21	8
A0A2H0ZLC7	L-ascorbate oxidase	22	0	1	7	2
A0A2H1A679	Cysteine proteinase 1, mitochondrial	21	5	21	27	22
A0A2H1A0L0	5'/3'-nucleotidase SurE	20	4	16	26	17
A0A2H1A252	Peptide hydrolase	20	0	1	4	0
A0A2H1A1F9	Glyceraldehyde-3-phosphate dehydrogenase	19	16	31	23	13
A0A5Q7YJR0	Thioredoxin	19	13	15	28	11
A0A2H1A1G0	Uncharacterized protein	19	8	13	17	7
A0A2H0ZCG7	thymidylate synthase	18	26	55	25	9
A0A2H0ZV23	Catalase	18	9	11	16	0
A0A2H0ZFX8	Carboxypeptidase	18	7	30	20	13
A0A2H1A739	60S ribosomal protein L38	18	6	11	18	12
A0A2H1A7R3	Uncharacterized protein	17	7	6	19	3
A0A2H0ZIR0	Adenosylhomocysteinase	17	6	9	12	3
A0A2H1A7E5	40S ribosomal protein S17-B	17	5	4	16	11
A0A2H0ZZB5	Superoxide dismutase [Cu-Zn]	16	9	2	13	6
A0A2H1A6A1	Elongation factor 1-beta	16	8	5	21	14
A0A2H0ZIG7	ATP synthase subunit e, mitochondrial	16	4	8	17	15
A0A2H1A361	Uncharacterized protein	16	3	5	7	8
A0A2H1A533	Receptor L-domain domain-containing protein	15	55	24	65	20
A0A2H0ZCB4	SGTA homodimerisation domain-containing protein	15	6	1	7	6
A0A2H0ZGS4	UV excision repair protein RAD23	15	4	0	8	7
A0A2H0ZKU9	Eisosome protein 1	15	2	1	8	0
A0A2H1A6J9	V-type proton ATPase subunit E	15	2	4	5	3
A0A2H0ZW01	Uncharacterized protein	14	12	9	13	0
A0A2H0ZFX3	1,3-beta-glucanosyltransferase	14	11	25	10	16
A0A2H0ZQJ2	Uncharacterized protein	14	8	10	13	9
A0A2H1A6T1	Peptidyl-prolyl cis-trans isomerase	14	6	4	13	6
A0A2H1A582	Eukaryotic translation initiation factor 3 subunit J	14	5	2	12	3
A0A2H0ZUP3	60S ribosomal protein L27	14	3	3	8	8
A0A2H0ZKL3	chitinase	14	2	8	6	9
A0A2H0ZZL7	Uncharacterized protein	14	1	0	5	0
A0A2H0ZMH8	alpha,alpha-trehalase	14	1	2	6	3
A0A2H0ZIS9	Elongation factor 1-alpha	14	0	7	14	4
A0A2H0ZKA3	Hyphally-regulated cell wall protein N-terminal domain-containing protein	13	14	113	11	64
A0A2H0ZQ69	Cytochrome b-c1 complex subunit 10	13	7	6	21	8
A0A2H0ZGJ6	Alkaline phosphatase	13	5	3	2	0
A0A2H1A421	60S ribosomal protein L36	13	5	3	5	2
A0A2H1A6V6	Nucleoside diphosphate kinase	13	4	16	19	14
A0A2H0ZVR7	alanine--glyoxylate transaminase	13	2	1	9	0
A0A2H0ZMT9	Uncharacterized protein	13	2	3	4	2
A0A2H0ZU04	Calcineurin-like phosphoesterase domain-containing protein	13	1	4	5	1
A0A2H0ZKS5	Uncharacterized protein	12	9	4	22	19
A0A2H0ZGT3	Xaa-Pro aminopeptidase P	12	8	9	9	3
A0A2H1A034	60S ribosomal protein L23-B	12	6	8	20	6
A0A2H0ZN06	Transketolase	12	5	4	6	2
A0A2H0ZQB1	SPX domain-containing protein	11	9	5	5	10
A0A2H0ZSJ0	40S ribosomal protein S28-A	11	6	7	13	8
A0A2H1A7X9	Pal1 cell morphology protein	11	6	2	9	5
A0A2H0ZWY7	Cap-associated protein CAF20	11	2	1	11	6
A0A2H0ZN15	Pyruvate kinase	11	2	4	16	2
A0A2H0ZFV6	Type VII secretion-associated serine protease mycosin	11	1	1	5	1
A0A2H0ZJP0	RRM domain-containing protein	11	1	1	2	1
A0A2H0ZNX1	alcohol dehydrogenase	11	0	0	3	0
A0A2H1A840	Uncharacterized protein	10	13	10	10	10
A0A2H1A154	WW domain-containing protein	10	8	12	9	6
A0A2H0ZYF4	Peptidase M20 dimerisation domain-containing protein	10	5	2	2	0
A0A2H1A4U4	Ribosomal protein L24	10	5	2	12	5
A0A2H0ZND6	40S ribosomal protein S15	10	4	2	9	4
A0A2H1A402	Uncharacterized protein	10	3	3	9	8
A0A2H0ZJ33	60S ribosomal protein L8	10	3	6	6	8
A0A5C1DWY4	Clathrin light chain	10	3	5	8	4
A0A2H0ZG69	60S ribosomal protein L32	10	2	2	3	7
A0A2H1A991	YCII-related domain-containing protein	10	2	5	6	1
A0A2H0ZGI3	40S ribosomal protein S12	10	1	4	11	8
A0A2H1A6B3	Uncharacterized protein	10	1	1	5	5
A0A2H1A2B8	Uncharacterized protein	10	0	0	0	0
A0A2H0ZVI8	Branched-chain-amino-acid aminotransferase	10	0	0	8	0
A0A2H0ZWD9	SSD domain-containing protein	10	0	2	3	0
A0A2H1A2D9	Superoxide dismutase copper/zinc binding domain-containing protein	10	0	0	0	16
A0A2H0ZMU0	Uncharacterized protein	10	0	0	4	3
A0A2H0ZWW7	Uncharacterized protein	9	6	11	9	6
A0A2H0ZYR6	Triosephosphate isomerase	9	3	3	10	2
A0A2H0ZPA8	Uncharacterized protein	9	2	4	12	4
A0A2H1A5Q8	60S acidic ribosomal protein P0	9	1	8	10	7
A0A2H1A7N8	60S ribosomal protein L28	8	5	2	14	12
A0A2H0ZP21	DNA polymerase V	8	2	7	13	3
A0A2H0ZK72	4-amino-5-hydroxymethyl-2-methylpyrimidine phosphate synthase	7	18	8	22	6
A0A2H1A1F5	RRM domain-containing protein	7	3	3	11	7
A0A2H0ZL86	Multiprotein-bridging factor 1	7	3	9	17	6
A0A2H0ZN51	NADH-cytochrome b5 reductase	7	1	2	11	2
A0A2H0ZCM9	Uncharacterized protein	6	4	5	12	0
A0A2H0ZTF5	Putative 5'-nucleotidase C-terminal domain-containing protein	6	2	1	11	0
A0A2H1A2F0	Uncharacterized protein	5	2	5	16	4
A0A5Q7YC46	Uncharacterized protein	5	0	2	11	7
A0A2H0ZTX6	glucan 1,3-beta-glucosidase	3	9	16	14	5
A0A2H0ZHZ9	Agglutinin-like protein N-terminal domain-containing protein	1	20	21	1	10
A0A2H0ZP31	Uncharacterized protein	0	13	28	2	2
A0A2H0ZNI6	Lysophospholipase	0	8	16	5	7
A0A2H1A1U6	Peptidase M20 dimerisation domain-containing protein	0	3	7	19	0
A0A2H0ZLA0	Putative peptidase domain-containing protein	0	0	10	5	0
A0A5Q7YE18	ATP synthase subunit d, mitochondrial	0	0	0	12	2

## Sheet: >100
Master Protein Accessions	Master Protein Descriptions	Peptides detected in group # 381	Peptides detected in group # 384	Peptides detected in group # 385	Peptides detected in group # 387	Peptides detected in group # 1097
A0A2H0ZN28	SHSP domain-containing protein	176	19	50	174	43
A0A2H0ZWG0	glucan endo-1,3-beta-D-glucosidase	150	30	64	109	49
A0A2H0ZS62	Thiamine thiazole synthase	149	89	88	139	70
A0A2H1A7R9	5-methyltetrahydropteroyltriglutamate--homocysteine S-methyltransferase	116	15	11	18	0
A0A2H1A7F9	phosphopyruvate hydratase	114	79	96	208	124
A0A2H0ZIP1	alcohol dehydrogenase	112	19	27	88	41
A0A2H0ZCY7	Peptide hydrolase	111	64	62	88	26
A0A2H1A2W7	glucan 1,3-beta-glucosidase	107	50	90	113	60
A0A2H0ZXJ1	Peptidyl-prolyl cis-trans isomerase	102	55	72	110	59
A0A2H1A6K7	40S ribosomal protein S21	101	67	86	107	86
A0A2H0ZV04	Nascent polypeptide-associated complex subunit beta	88	74	56	130	68
A0A2H0ZM68	Uncharacterized protein	87	86	73	136	73
A0A2H0ZKA3	Hyphally-regulated cell wall protein N-terminal domain-containing protein	13	14	113	11	64

## Sheet: ALL
Master Protein Accessions	Master Protein Descriptions	Peptides detected in group # 381	Peptides detected in group # 384	Peptides detected in group # 385	Peptides detected in group # 387	Peptides detected in group # 1097
A0A2H0ZN28	SHSP domain-containing protein	176	19	50	174	43
A0A2H0ZWG0	glucan endo-1,3-beta-D-glucosidase	150	30	64	109	49
A0A2H0ZS62	Thiamine thiazole synthase	149	89	88	139	70
A0A2H1A7R9	5-methyltetrahydropteroyltriglutamate--homocysteine S-methyltransferase	116	15	11	18	#N/A
A0A2H1A7F9	phosphopyruvate hydratase	114	79	96	208	124
A0A2H0ZIP1	alcohol dehydrogenase	112	19	27	88	41
A0A2H0ZCY7	Peptide hydrolase	111	64	62	88	26
A0A2H1A2W7	glucan 1,3-beta-glucosidase	107	50	90	113	60
A0A2H0ZXJ1	Peptidyl-prolyl cis-trans isomerase	102	55	72	110	59
A0A2H1A6K7	40S ribosomal protein S21	101	67	86	107	86
A0A2H0ZKY3	Calmodulin	96	54	63	85	30
A0A2H0ZG59	Type VII secretion-associated serine protease mycosin	93	57	69	81	22
A0A2H0ZV04	Nascent polypeptide-associated complex subunit beta	88	74	56	130	68
A0A2H0ZM68	Uncharacterized protein	87	86	73	136	73
A0A2H0ZYX4	Uncharacterized protein	79	48	74	75	37
A0A2H0ZQS4	Uncharacterized protein	73	26	28	61	26
A0A2H0ZF57	Eukaryotic translation initiation factor 5A	72	38	42	58	50
A0A2H0ZMX0	60S acidic ribosomal protein P1-A	71	46	38	77	50
A0A2H1A546	L-ascorbate oxidase	71	9	9	38	42
A0A2H0ZM53	Glyceraldehyde-3-phosphate dehydrogenase	56	30	32	81	46
A0A5Q7YHU2	Ribosome maturation protein SD	53	62	86	75	53
A0A5Q7YJ74	Ubiquitin-40S ribosomal protein S27a	53	16	33	41	39
A0A2H0ZNF9	Carboxypeptidase	52	35	67	50	30
A0A2H0ZIT1	Phosphoglycerate mutase	51	31	32	76	39
A0A2H1A3R4	40S ribosomal protein S19-A	51	34	31	63	34
A0A5C1DZP3	Histone H2B	49	17	12	23	21
A0A2H0ZV73	Nascent polypeptide-associated complex subunit alpha	48	33	20	56	26
A0A2H1A1S8	Inhibitor I9 domain-containing protein	45	50	70	68	34
A0A2H1A212	S-adenosylmethionine synthase	42	1	1	5	1
A0A2H0ZCU5	Histone H2A	40	27	26	39	33
A0A2H0ZWG5	AMP-activated protein kinase glycogen-binding domain-containing protein	38	20	17	15	10
A0A2H0ZYR1	Phosphoglycerate kinase	38	4	11	34	7
A0A2H1A7S4	1,3-beta-glucanosyltransferase	37	27	61	62	23
A0A2H0ZCD7	60S acidic ribosomal protein P2-A	36	23	16	27	18
A0A2H1A599	60S ribosomal protein L25	36	21	12	31	31
A0A2H0ZWL0	AB hydrolase-1 domain-containing protein	34	11	25	19	1
A0A2H0ZUE7	Nuclear transport factor 2	33	15	15	34	28
A0A2H1A1W0	alpha-mannosidase	32	15	34	26	2
A0A2H0ZNZ0	60S ribosomal protein L31-A	31	28	22	37	29
A0A2H0ZM99	Heat shock protein SSA2	30	10	8	21	15
A0A5Q7YG06	60S acidic ribosomal protein P2-B	30	14	10	20	16
A0A2H1A1M3	Cofilin	29	10	15	18	13
A0A2H0ZE24	RNA polymerase II degradation factor 1	27	11	14	11	22
A0A2H0ZMV3	UV excision repair protein Rad23	27	14	10	21	16
A0A2H0ZWT5	Uncharacterized protein	27	2	4	4	3
A0A2H1A7B1	60S acidic ribosomal protein P1-B	27	17	16	33	16
A0A2H1A2J2	Uncharacterized protein	26	3	3	8	1
A0A2H1A7B3	Peptidase M20 dimerisation domain-containing protein	26	9	13	25	4
A0A2H0ZWR9	Pyruvate decarboxylase	25	2	4	36	2
A0A2H0ZS63	Cytochrome c oxidase subunit	24	11	12	21	19
A0A2H0ZYV1	Glycosidase	23	9	18	21	8
A0A2H1A4Z6	peptidylprolyl isomerase	23	12	5	18	7
A0A2H0ZLC7	L-ascorbate oxidase	22	#N/A	1	7	2
A0A2H1A679	Cysteine proteinase 1, mitochondrial	21	5	21	27	22
A0A2H1A0L0	5'/3'-nucleotidase SurE	20	4	16	26	17
A0A2H1A252	Peptide hydrolase	20	#N/A	1	4	#N/A
A0A2H1A1F9	Glyceraldehyde-3-phosphate dehydrogenase	19	16	31	23	13
A0A2H1A1G0	Uncharacterized protein	19	8	13	17	7
A0A5Q7YJR0	Thioredoxin	19	13	15	28	11
A0A2H0ZCG7	thymidylate synthase	18	26	55	25	9
A0A2H0ZFX8	Carboxypeptidase	18	7	30	20	13
A0A2H0ZV23	Catalase	18	9	11	16	#N/A
A0A2H1A739	60S ribosomal protein L38	18	6	11	18	12
A0A2H0ZIR0	Adenosylhomocysteinase	17	6	9	12	3
A0A2H1A7E5	40S ribosomal protein S17-B	17	5	4	16	11
A0A2H1A7R3	Uncharacterized protein	17	7	6	19	3
A0A2H0ZIG7	ATP synthase subunit e, mitochondrial	16	4	8	17	15
A0A2H0ZZB5	Superoxide dismutase [Cu-Zn]	16	9	2	13	6
A0A2H1A361	Uncharacterized protein	16	3	5	7	8
A0A2H1A6A1	Elongation factor 1-beta	16	8	5	21	14
A0A2H0ZCB4	SGTA homodimerisation domain-containing protein	15	6	1	7	6
A0A2H0ZGS4	UV excision repair protein RAD23	15	4	#N/A	8	7
A0A2H0ZKU9	Eisosome protein 1	15	2	1	8	#N/A
A0A2H1A533	Receptor L-domain domain-containing protein	15	55	24	65	20
A0A2H1A6J9	V-type proton ATPase subunit E	15	2	4	5	3
A0A2H0ZFX3	1,3-beta-glucanosyltransferase	14	11	25	10	16
A0A2H0ZIS9	Elongation factor 1-alpha	14	#N/A	7	14	4
A0A2H0ZKL3	chitinase	14	2	8	6	9
A0A2H0ZMH8	alpha,alpha-trehalase	14	1	2	6	3
A0A2H0ZQJ2	Uncharacterized protein	14	8	10	13	9
A0A2H0ZUP3	60S ribosomal protein L27	14	3	3	8	8
A0A2H0ZW01	Uncharacterized protein	14	12	9	13	#N/A
A0A2H0ZZL7	Uncharacterized protein	14	1	#N/A	5	#N/A
A0A2H1A582	Eukaryotic translation initiation factor 3 subunit J	14	5	2	12	3
A0A2H1A6T1	Peptidyl-prolyl cis-trans isomerase	14	6	4	13	6
A0A2H0ZGJ6	Alkaline phosphatase	13	5	3	2	#N/A
A0A2H0ZKA3	Hyphally-regulated cell wall protein N-terminal domain-containing protein	13	14	113	11	64
A0A2H0ZMT9	Uncharacterized protein	13	2	3	4	2
A0A2H0ZQ69	Cytochrome b-c1 complex subunit 10	13	7	6	21	8
A0A2H0ZU04	Calcineurin-like phosphoesterase domain-containing protein	13	1	4	5	1
A0A2H0ZVR7	alanine--glyoxylate transaminase	13	2	1	9	#N/A
A0A2H1A421	60S ribosomal protein L36	13	5	3	5	2
A0A2H1A6V6	Nucleoside diphosphate kinase	13	4	16	19	14
A0A2H0ZGT3	Xaa-Pro aminopeptidase P	12	8	9	9	3
A0A2H0ZKS5	Uncharacterized protein	12	9	4	22	19
A0A2H0ZN06	Transketolase	12	5	4	6	2
A0A2H1A034	60S ribosomal protein L23-B	12	6	8	20	6
A0A2H0ZFV6	Type VII secretion-associated serine protease mycosin	11	1	1	5	1
A0A2H0ZJP0	RRM domain-containing protein	11	1	1	2	1
A0A2H0ZN15	Pyruvate kinase	11	2	4	16	2
A0A2H0ZNX1	alcohol dehydrogenase	11	#N/A	#N/A	3	#N/A
A0A2H0ZQB1	SPX domain-containing protein	11	9	5	5	10
A0A2H0ZSJ0	40S ribosomal protein S28-A	11	6	7	13	8
A0A2H0ZWY7	Cap-associated protein CAF20	11	2	1	11	6
A0A2H1A7X9	Pal1 cell morphology protein	11	6	2	9	5
A0A2H0ZG69	60S ribosomal protein L32	10	2	2	3	7
A0A2H0ZGI3	40S ribosomal protein S12	10	1	4	11	8
A0A2H0ZJ33	60S ribosomal protein L8	10	3	6	6	8
A0A2H0ZMU0	Uncharacterized protein	10	#N/A	#N/A	4	3
A0A2H0ZND6	40S ribosomal protein S15	10	4	2	9	4
A0A2H0ZVI8	Branched-chain-amino-acid aminotransferase	10	#N/A	#N/A	8	#N/A
A0A2H0ZWD9	SSD domain-containing protein	10	#N/A	2	3	#N/A
A0A2H0ZYF4	Peptidase M20 dimerisation domain-containing protein	10	5	2	2	#N/A
A0A2H1A154	WW domain-containing protein	10	8	12	9	6
A0A2H1A2B8	Uncharacterized protein	10	#N/A	#N/A	#N/A	#N/A
A0A2H1A2D9	Superoxide dismutase copper/zinc binding domain-containing protein	10	#N/A	#N/A	#N/A	16
A0A2H1A402	Uncharacterized protein	10	3	3	9	8
A0A2H1A4U4	Ribosomal protein L24	10	5	2	12	5
A0A2H1A6B3	Uncharacterized protein	10	1	1	5	5
A0A2H1A840	Uncharacterized protein	10	13	10	10	10
A0A2H1A991	YCII-related domain-containing protein	10	2	5	6	1
A0A5C1DWY4	Clathrin light chain	10	3	5	8	4
A0A2H0ZPA8	Uncharacterized protein	9	2	4	12	4
A0A2H0ZQ96	Bifunctional purine biosynthesis protein ADE17	9	1	1	2	1
A0A2H0ZWW7	Uncharacterized protein	9	6	11	9	6
A0A2H0ZYR6	Triosephosphate isomerase	9	3	3	10	2
A0A2H0ZZA1	Ribosome assembly protein 3	9	3	4	5	6
A0A2H1A5Q8	60S acidic ribosomal protein P0	9	1	8	10	7
A0A2H0ZDP7	Aminopeptidase P N-terminal domain-containing protein	8	#N/A	#N/A	1	1
A0A2H0ZDR9	U6 snRNA-associated Sm-like protein LSm5	8	1	2	7	8
A0A2H0ZG98	Uncharacterized protein	8	2	3	7	#N/A
A0A2H0ZJ48		8	7	9	4	6
A0A2H0ZN33	Uncharacterized protein	8	#N/A	2	5	1
A0A2H0ZP21	DNA polymerase V	8	2	7	13	3
A0A2H0ZVK5	Prefoldin subunit 6	8	2	2	5	3
A0A2H0ZYV7	EH domain-containing and endocytosis protein 1	8	3	1	3	1
A0A2H0ZZE9	Uncharacterized protein	8	1	2	7	1
A0A2H1A233	mRNA stability protein	8	3	1	2	1
A0A2H1A660	Fumarate reductase	8	#N/A	#N/A	1	#N/A
A0A2H1A7N8	60S ribosomal protein L28	8	5	2	14	12
A0A2H0ZD48	Fructose-bisphosphate aldolase	7	#N/A	1	7	#N/A
A0A2H0ZIY1	Pre-mRNA polyadenylation factor FIP1	7	2	2	7	#N/A
A0A2H0ZK72	4-amino-5-hydroxymethyl-2-methylpyrimidine phosphate synthase	7	18	8	22	6
A0A2H0ZKZ1	Phosphatidylethanolamine-binding protein	7	3	7	5	1
A0A2H0ZL86	Multiprotein-bridging factor 1	7	3	9	17	6
A0A2H0ZLD6	Uncharacterized protein	7	2	2	3	2
A0A2H0ZMT8	Flo11 domain-containing protein	7	5	#N/A	3	#N/A
A0A2H0ZN51	NADH-cytochrome b5 reductase	7	1	2	11	2
A0A2H0ZN60	Uncharacterized protein	7	1	1	2	2
A0A2H0ZQ32	Uncharacterized protein	7	2	2	5	2
A0A2H0ZR79	Elongation factor 2	7	#N/A	2	5	2
A0A2H0ZW02	Peptidase A1 domain-containing protein	7	5	6	5	3
A0A2H0ZW26	60S ribosomal protein L35	7	#N/A	1	6	4
A0A2H0ZW29	40S ribosomal protein S3	7	2	#N/A	5	1
A0A2H0ZW88	Uncharacterized protein	7	2	1	2	#N/A
A0A2H0ZXR6	Thioredoxin domain-containing protein	7	1	#N/A	3	2
A0A2H1A1F5	RRM domain-containing protein	7	3	3	11	7
A0A2H1A5E3	40S ribosomal protein S6	7	#N/A	1	4	5
A0A5C1DUY5	thioredoxin-dependent peroxiredoxin	7	#N/A	1	7	4
A0A5Q7YKS6	60S ribosomal protein L12-A	7	2	1	7	4
A0A2H0ZCM9	Uncharacterized protein	6	4	5	12	#N/A
A0A2H0ZD80	Protein Y	6	#N/A	#N/A	1	1
A0A2H0ZD81	60S ribosomal protein L6	6	4	3	8	4
A0A2H0ZEH6	BZIP domain-containing protein	6	2	2	5	2
A0A2H0ZEM3	Phosphatidic acid phosphatase type 2/haloperoxidase domain-containing protein	6	2	2	1	#N/A
A0A2H0ZES9	Transaldolase	6	#N/A	1	4	#N/A
A0A2H0ZFX1	60S ribosomal protein L7	6	#N/A	#N/A	3	1
A0A2H0ZG31	Uncharacterized protein	6	3	2	2	2
A0A2H0ZGP6	Uncharacterized protein	6	1	2	6	5
A0A2H0ZIH6	Uncharacterized protein	6	#N/A	#N/A	5	#N/A
A0A2H0ZKV9	Plasma membrane ATPase	6	#N/A	2	6	1
A0A2H0ZLP7	60S ribosomal protein L17-B	6	#N/A	#N/A	2	1
A0A2H0ZLQ0	SH3 domain-containing protein	6	1	2	3	2
A0A2H0ZSR9	Uncharacterized protein	6	#N/A	2	#N/A	1
A0A2H0ZTF5	Putative 5'-nucleotidase C-terminal domain-containing protein	6	2	1	11	#N/A
A0A2H0ZVY4	Peptidase S59 domain-containing protein	6	2	1	7	3
A0A2H0ZXV2	Glutamate decarboxylase	6	2	#N/A	6	2
A0A2H0ZYN7	Copper transport protein	6	#N/A	#N/A	1	#N/A
A0A2H1A238	Phosphate:H+ symporter	6	2	#N/A	2	1
A0A2H1A2I3	t-SNARE coiled-coil homology domain-containing protein	6	#N/A	#N/A	#N/A	#N/A
A0A2H1A2W2	FAD dependent oxidoreductase domain-containing protein	6	#N/A	1	#N/A	1
A0A2H1A6I3	ATP-dependent RNA helicase eIF4A	6	4	5	7	6
A0A2H1A815	Cell division control protein 48	6	#N/A	2	3	1
A0A5C1DRN4	60S ribosomal protein L24	6	2	1	6	3
A0A5C1DWS7	Translationally-controlled tumor protein homolog	6	1	#N/A	6	3
A0A2H0ZGE8	Cytochrome b5 heme-binding domain-containing protein	5	#N/A	#N/A	#N/A	#N/A
A0A2H0ZJ11	Uncharacterized protein	5	#N/A	#N/A	#N/A	#N/A
A0A2H0ZM81	Late endosomal/lysosomal adaptor and MAPK and MT	5	#N/A	#N/A	4	#N/A
A0A2H0ZNF7	Uncharacterized protein	5	#N/A	#N/A	2	#N/A
A0A2H0ZS48	40S ribosomal protein S24	5	1	1	5	5
A0A2H0ZVG3	SAP domain-containing protein	5	1	1	1	1
A0A2H0ZXW8	Uncharacterized protein	5	#N/A	#N/A	2	#N/A
A0A2H0ZXY4	Uncharacterized protein	5	2	3	3	1
A0A2H0ZYG9	LsmAD domain-containing protein	5	3	2	3	1
A0A2H0ZZQ6	Cytochrome b5 heme-binding domain-containing protein	5	#N/A	1	1	#N/A
A0A2H1A0X0	Thioredoxin reductase	5	1	#N/A	4	#N/A
A0A2H1A1T9	Mitochondrial import inner membrane translocase subunit	5	2	4	5	2
A0A2H1A1V0	Dienelactone hydrolase domain-containing protein	5	2	2	2	1
A0A2H1A226	V-type proton ATPase subunit G	5	3	3	1	1
A0A2H1A247	Uroporphyrinogen decarboxylase	5	1	3	4	1
A0A2H1A2F0	Uncharacterized protein	5	2	5	16	4
A0A2H1A2I2	non-chaperonin molecular chaperone ATPase	5	1	1	6	5
A0A2H1A5I2	ABC transporter domain-containing protein	5	2	2	3	#N/A
A0A2H1A647	Uncharacterized protein	5	4	5	9	2
A0A2H1A7U2	Uncharacterized protein	5	1	2	2	2
A0A5Q7YC46	Uncharacterized protein	5	#N/A	2	11	7
A0A5Q7YCR7	Uncharacterized protein	5	2	2	6	3
A0A5Q7YJ19	Uncharacterized protein	5	2	2	6	1
A0A2H0ZCS4	Uncharacterized protein	4	#N/A	1	1	1
A0A2H0ZCU8	Mitochondrial outer membrane protein porin	4	1	1	6	1
A0A2H0ZD20	V-type proton ATPase subunit a	4	1	3	1	#N/A
A0A2H0ZEW1	Uncharacterized protein	4	1	#N/A	1	#N/A
A0A2H0ZGE3	Acetyltransferase component of pyruvate dehydrogenase complex	4	2	6	8	1
A0A2H0ZJY8	ribonuclease T2	4	#N/A	#N/A	2	#N/A
A0A2H0ZK82	SH3 domain-containing protein	4	#N/A	#N/A	1	#N/A
A0A2H0ZLE5	AMP-activated protein kinase glycogen-binding domain-containing protein	4	#N/A	#N/A	#N/A	#N/A
A0A2H0ZLT7	Cytochrome c oxidase subunit 8, mitochondrial	4	1	1	4	#N/A
A0A2H0ZLW4	Glutathione hydrolase	4	2	3	3	#N/A
A0A2H0ZLY2	Uncharacterized protein	4	5	5	#N/A	3
A0A2H0ZM02	Vacuolar-sorting protein SNF7	4	#N/A	#N/A	4	#N/A
A0A2H0ZNI5	Uncharacterized protein	4	1	1	#N/A	1
A0A2H0ZNZ9	type II protein arginine methyltransferase	4	1	1	1	1
A0A2H0ZP03	DASH complex subunit DAD1	4	1	#N/A	#N/A	1
A0A2H0ZP76	40S ribosomal protein S5	4	1	1	3	1
A0A2H0ZQB3	Eukaryotic translation initiation factor 4C	4	#N/A	#N/A	#N/A	#N/A
A0A2H0ZQR0	Uncharacterized protein	4	#N/A	#N/A	2	1
A0A2H0ZQV0	Citrate synthase	4	#N/A	2	4	#N/A
A0A2H0ZS35	Uncharacterized protein	4	2	#N/A	#N/A	#N/A
A0A2H0ZS73	Uncharacterized protein	4	2	#N/A	3	2
A0A2H0ZUB3	60S ribosomal protein L34-B	4	#N/A	#N/A	4	1
A0A2H0ZUN0	Signal peptidase complex subunit 2	4	#N/A	#N/A	1	#N/A
A0A2H0ZUS6	glucan endo-1,3-beta-D-glucosidase	4	3	7	5	6
A0A2H0ZV45	Uncharacterized protein	4	#N/A	1	1	1
A0A2H0ZV74	6-phosphogluconate dehydrogenase, decarboxylating	4	#N/A	2	5	1
A0A2H0ZV75	Reticulon-like protein	4	#N/A	#N/A	#N/A	#N/A
A0A2H0ZVY2	Uncharacterized protein	4	1	1	4	#N/A
A0A2H0ZYC5	Uncharacterized protein	4	3	4	2	#N/A
A0A2H0ZYJ8	Uncharacterized protein	4	#N/A	4	4	#N/A
A0A2H1A145	Uncharacterized protein	4	3	#N/A	5	4
A0A2H1A1L1	60S ribosomal protein L16-B	4	#N/A	#N/A	1	2
A0A2H1A7C7	3-isopropylmalate dehydrogenase	4	#N/A	1	#N/A	#N/A
A0A2H1A7M8	Uncharacterized protein	4	7	8	8	2
A0A2H1A7P0	pyridoxal 5'-phosphate synthase (glutamine hydrolyzing)	4	#N/A	1	4	1
A0A2H1A7S1	Uncharacterized protein	4	#N/A	1	5	#N/A
A0A5C1E2E2	Uncharacterized protein	4	1	1	1	#N/A
A0A0L0NQG7	60S ribosomal protein L10	3	#N/A	#N/A	2	#N/A
A0A2H0ZCA6	Phosphatidylinositol-specific phospholipase C X domain-containing protein	3	#N/A	#N/A	6	1
A0A2H0ZCD2	Uncharacterized protein	3	3	#N/A	6	3
A0A2H0ZCN3	Respiratory growth induced protein 1	3	#N/A	#N/A	1	1
A0A2H0ZCQ0	3-hydroxyanthranilate 3,4-dioxygenase	3	1	#N/A	1	1
A0A2H0ZD64	Ubiquitin-like protein SMT3	3	#N/A	2	3	3
A0A2H0ZEG1	Uncharacterized protein	3	3	3	5	2
A0A2H0ZEH9	Mediator of RNA polymerase II transcription subunit 19	3	1	#N/A	3	1
A0A2H0ZF39	Adenylate kinase	3	#N/A	1	7	#N/A
A0A2H0ZHV2	Uncharacterized protein	3	#N/A	#N/A	#N/A	#N/A
A0A2H0ZIB4	Endonuclease/exonuclease/phosphatase domain-containing protein	3	#N/A	#N/A	3	#N/A
A0A2H0ZJ59	Thioredoxin-like fold domain-containing protein	3	1	1	3	#N/A
A0A2H0ZJD9	Transcription initiation factor TFIID subunit 10	3	#N/A	1	1	#N/A
A0A2H0ZK31	Glycosidase	3	2	1	#N/A	#N/A
A0A2H0ZKB9	Large ribosomal subunit protein eL14 domain-containing protein	3	#N/A	#N/A	2	#N/A
A0A2H0ZKU0	Uncharacterized protein	3	#N/A	#N/A	#N/A	#N/A
A0A2H0ZL81	Peptide-methionine (R)-S-oxide reductase	3	#N/A	#N/A	#N/A	#N/A
A0A2H0ZM95	Uncharacterized protein	3	#N/A	#N/A	3	1
A0A2H0ZPC3	Replication factor A protein 3	3	1	1	1	#N/A
A0A2H0ZPE1	Uncharacterized protein	3	#N/A	#N/A	#N/A	#N/A
A0A2H0ZQ00	Uncharacterized protein	3	1	1	1	#N/A
A0A2H0ZQC4	RING-type E3 ubiquitin transferase	3	#N/A	#N/A	#N/A	#N/A
A0A2H0ZQD9	60S ribosomal protein L22	3	#N/A	1	3	#N/A
A0A2H0ZQG0	Ribosomal protein	3	#N/A	#N/A	3	#N/A
A0A2H0ZRQ2	NAD(P)-binding domain-containing protein	3	#N/A	#N/A	#N/A	#N/A
A0A2H0ZT69	ATP synthase subunit beta	3	1	3	6	2
A0A2H0ZTB1	Uncharacterized protein	3	#N/A	3	9	#N/A
A0A2H0ZTC4	Uncharacterized protein	3	#N/A	#N/A	#N/A	#N/A
A0A2H0ZTK5	Eukaryotic translation initiation factor eIF-1	3	1	1	4	1
A0A2H0ZTM6	40S ribosomal protein S10-A	3	#N/A	#N/A	2	#N/A
A0A2H0ZTX6	glucan 1,3-beta-glucosidase	3	9	16	14	5
A0A2H0ZUG8	Uncharacterized protein	3	#N/A	#N/A	#N/A	1
A0A2H0ZV46	Endopolyphosphatase	3	6	5	7	4
A0A2H0ZVK4	Peptide hydrolase	3	#N/A	2	2	1
A0A2H0ZVW8	Phosphotransferase	3	#N/A	1	2	#N/A
A0A2H0ZYW0	Uncharacterized protein	3	2	8	3	#N/A
A0A2H1A1H8	BZIP domain-containing protein	3	#N/A	2	1	1
A0A2H1A2E4	Inosine-5'-monophosphate dehydrogenase	3	#N/A	#N/A	1	#N/A
A0A2H1A354	Uncharacterized protein	3	#N/A	#N/A	#N/A	#N/A
A0A2H1A4D9	Uncharacterized protein	3	1	1	1	#N/A
A0A2H1A6F1	EKC/KE	3	1	#N/A	1	1
A0A2H1A6M0	Uncharacterized protein	3	#N/A	#N/A	1	#N/A
A0A2H1A6M5	Peptidase S8/S53 domain-containing protein	3	2	3	2	2
A0A2H1A6V9	Homoserine dehydrogenase	3	#N/A	#N/A	#N/A	#N/A
A0A2H1A763	quinol--cytochrome-c reductase	3	1	2	5	2
A0A2H1A772	Cystathionine gamma-lyase	3	#N/A	#N/A	#N/A	3
A0A2H1A806	MARVEL domain-containing protein	3	#N/A	#N/A	#N/A	2
A0A2H1A8P4	Uncharacterized protein	3	#N/A	#N/A	#N/A	#N/A
A0A5Q7YP06	Uncharacterized protein	3	#N/A	1	2	2
A0A0L0NT91	acetyl-CoA C-acyltransferase	2	#N/A	#N/A	#N/A	#N/A
A0A2H0ZC50	Spermidine synthase	2	#N/A	#N/A	2	#N/A
A0A2H0ZC74	Coronin	2	#N/A	#N/A	3	#N/A
A0A2H0ZCW1	mannose-1-phosphate guanylyltransferase	2	#N/A	#N/A	3	#N/A
A0A2H0ZCZ9	DASH complex subunit DU	2	#N/A	#N/A	#N/A	#N/A
A0A2H0ZD13	Dystroglycan-type cadherin-like domain-containing protein	2	#N/A	#N/A	#N/A	#N/A
A0A2H0ZDC4	Uncharacterized protein	2	#N/A	#N/A	#N/A	#N/A
A0A2H0ZDE7	H/ACA ribonucleoprotein complex non-core subunit NAF1	2	#N/A	#N/A	#N/A	#N/A
A0A2H0ZDG6	Putative lipase ATG15	2	1	2	1	1
A0A2H0ZDK7	Uncharacterized protein	2	#N/A	#N/A	1	#N/A
A0A2H0ZDN9	Uncharacterized protein	2	1	#N/A	1	#N/A
A0A2H0ZDU5	Mitochondrial GTP/GDP carrier protein 1	2	#N/A	1	3	#N/A
A0A2H0ZE19	FK506-binding protein	2	#N/A	#N/A	#N/A	#N/A
A0A2H0ZEC3	Uncharacterized protein	2	1	#N/A	2	1
A0A2H0ZEH3	Succinate--CoA ligase [ADP-forming] subunit beta, mitochondrial	2	#N/A	2	2	#N/A
A0A2H0ZEP1	RRM domain-containing protein	2	1	2	3	#N/A
A0A2H0ZFC0	Guanine nucleotide-binding protein subunit beta-like protein	2	#N/A	#N/A	2	#N/A
A0A2H0ZFP1	U3 small nucleolar RNA-associated protein 14	2	1	#N/A	2	1
A0A2H0ZFP3	Uncharacterized protein	2	#N/A	#N/A	#N/A	#N/A
A0A2H0ZG36	Cytochrome c oxidase assembly protein C	2	2	1	6	2
A0A2H0ZGA2	H/ACA ribonucleoprotein complex subunit 2	2	1	1	3	1
A0A2H0ZGK5	Cell wall mannoprotein PIR1	2	#N/A	#N/A	#N/A	#N/A
A0A2H0ZGN5	BZIP domain-containing protein	2	#N/A	#N/A	#N/A	#N/A
A0A2H0ZGR0	Inactive metallocarboxypeptidase ECM14	2	3	4	3	2
A0A2H0ZGW7	Prefoldin subunit 4	2	1	#N/A	#N/A	1
A0A2H0ZH30	Uncharacterized protein	2	2	1	6	#N/A
A0A2H0ZI38	Uncharacterized protein	2	#N/A	#N/A	#N/A	#N/A
A0A2H0ZIX1	Nucleoporin NSP1-like C-terminal domain-containing protein	2	#N/A	#N/A	1	#N/A
A0A2H0ZIZ9	RRM domain-containing protein	2	#N/A	#N/A	1	#N/A
A0A2H0ZK37	Uncharacterized protein	2	#N/A	1	1	#N/A
A0A2H0ZK40	60S ribosomal protein L43	2	#N/A	#N/A	#N/A	#N/A
A0A2H0ZKB4	Prohibitin	2	#N/A	2	3	#N/A
A0A2H0ZKQ4	Uncharacterized protein	2	2	#N/A	7	3
A0A2H0ZL34	Small nuclear ribonucleoprotein Sm D3	2	#N/A	#N/A	1	#N/A
A0A2H0ZLW3	Uncharacterized protein	2	#N/A	#N/A	4	#N/A
A0A2H0ZM30	40S ribosomal protein S18-B	2	#N/A	1	1	1
A0A2H0ZM62	Major facilitator superfamily (MFS) profile domain-containing protein	2	#N/A	1	2	#N/A
A0A2H0ZME0	ATPase inhibitor, mitochondrial	2	#N/A	2	2	2
A0A2H0ZML0	Bud site selection protein RAX2	2	1	2	3	1
A0A2H0ZN16	Acyl carrier protein	2	#N/A	#N/A	4	6
A0A2H0ZN20	aspartate-semialdehyde dehydrogenase	2	#N/A	#N/A	1	#N/A
A0A2H0ZN87	Uncharacterized protein	2	#N/A	1	1	#N/A
A0A2H0ZP17	thioredoxin-dependent peroxiredoxin	2	1	1	1	#N/A
A0A2H0ZP66	Golgi apparatus membrane protein TVP18	2	#N/A	#N/A	#N/A	#N/A
A0A2H0ZP70	Uncharacterized protein	2	#N/A	2	1	#N/A
A0A2H0ZPZ1	Acyl-coenzyme A oxidase	2	#N/A	#N/A	#N/A	#N/A
A0A2H0ZPZ4	ATP synthase subunit K, mitochondrial	2	2	3	5	2
A0A2H0ZQ12	Ceramide very long chain fatty acid hydroxylase	2	#N/A	#N/A	#N/A	#N/A
A0A2H0ZQ75	Uncharacterized protein	2	2	4	3	4
A0A2H0ZQ92	Acetyl-coenzyme A synthetase	2	1	#N/A	#N/A	#N/A
A0A2H0ZQK7	Uncharacterized protein	2	#N/A	1	4	#N/A
A0A2H0ZQR4	U6 snRNA-associated Sm-like protein LSm6	2	#N/A	#N/A	2	#N/A
A0A2H0ZR04	Uncharacterized protein	2	#N/A	#N/A	#N/A	#N/A
A0A2H0ZR16	DUF1748-domain-containing protein	2	1	#N/A	1	3
A0A2H0ZRK9	Uncharacterized protein	2	#N/A	#N/A	#N/A	#N/A
A0A2H0ZRQ0	Major facilitator superfamily (MFS) profile domain-containing protein	2	#N/A	#N/A	1	#N/A
A0A2H0ZSF0	40S ribosomal protein S16	2	#N/A	#N/A	#N/A	1
A0A2H0ZUN5	Ribokinase	2	#N/A	#N/A	#N/A	#N/A
A0A2H0ZV60	FAS1 domain-containing protein	2	#N/A	#N/A	#N/A	#N/A
A0A2H0ZVC5	Uncharacterized protein	2	3	2	6	2
A0A2H0ZVY1	ADP-ribosylation factor	2	#N/A	#N/A	#N/A	1
A0A2H0ZWI3	Multi drug resistance-associated protein	2	#N/A	#N/A	1	#N/A
A0A2H0ZWQ5	Mannan endo-1,6-alpha-mannosidase	2	#N/A	#N/A	#N/A	#N/A
A0A2H0ZXJ8	Phosphoacetylglucosamine mutase	2	#N/A	#N/A	#N/A	#N/A
A0A2H0ZXT8	T-complex protein 1 subunit delta	2	#N/A	#N/A	#N/A	1
A0A2H0ZYA0	Uncharacterized protein	2	#N/A	#N/A	1	#N/A
A0A2H0ZYK3	Nucleotide exchange factor SIL1	2	3	2	2	2
A0A2H0ZYS7	Coatomer subunit alpha	2	#N/A	#N/A	#N/A	#N/A
A0A2H0ZYX0	Alternative oxidase	2	#N/A	#N/A	#N/A	#N/A
A0A2H0ZZ51	T-complex protein 1 subunit eta	2	#N/A	#N/A	1	#N/A
A0A2H1A037	Multi drug resistance-associated protein	2	#N/A	#N/A	#N/A	#N/A
A0A2H1A0J6	Golgi to ER traffic protein 1	2	2	2	1	#N/A
A0A2H1A1E7	Diphosphomevalonate decarboxylase	2	#N/A	#N/A	#N/A	#N/A
A0A2H1A1P1	Uncharacterized protein	2	#N/A	#N/A	#N/A	#N/A
A0A2H1A1U9	J domain-containing protein	2	#N/A	#N/A	#N/A	#N/A
A0A2H1A1W7	isopentenyl-diphosphate Delta-isomerase	2	#N/A	#N/A	2	1
A0A2H1A1W9	Proteasome subunit beta type-6	2	#N/A	#N/A	#N/A	#N/A
A0A2H1A244	Enoyl reductase (ER) domain-containing protein	2	#N/A	#N/A	#N/A	#N/A
A0A2H1A2B0	ATP synthase subunit alpha	2	#N/A	#N/A	4	3
A0A2H1A2S6	40S ribosomal protein S9-A	2	1	#N/A	6	1
A0A2H1A3C7	40S ribosomal protein S27	2	1	2	3	1
A0A2H1A3X3	Uncharacterized protein	2	#N/A	#N/A	1	#N/A
A0A2H1A3Z2	hydroxyacylglutathione hydrolase	2	#N/A	#N/A	#N/A	#N/A
A0A2H1A554	Uncharacterized protein	2	#N/A	#N/A	2	#N/A
A0A2H1A5E1	FAS1 domain-containing protein	2	#N/A	#N/A	#N/A	#N/A
A0A2H1A5J7	Peptidyl-prolyl cis-trans isomerase	2	1	1	2	1
A0A2H1A5Q9	Ribosomal protein/NADH dehydrogenase domain-containing protein	2	#N/A	#N/A	3	#N/A
A0A2H1A5U7	Glutamate dehydrogenase	2	#N/A	#N/A	1	#N/A
A0A2H1A619	Glucose-6-phosphate isomerase	2	#N/A	1	#N/A	#N/A
A0A2H1A685	Uncharacterized protein	2	2	2	4	3
A0A2H1A6I4	Nucleotide-diphospho-sugar transferase	2	#N/A	#N/A	7	#N/A
A0A2H1A738	Uncharacterized protein	2	3	3	6	#N/A
A0A2H1A767	Ubiquitin-like domain-containing protein	2	2	1	2	2
A0A2H1A787	40S ribosomal protein S7	2	#N/A	1	3	4
A0A2H1A7D1	glucan endo-1,3-beta-D-glucosidase	2	#N/A	2	1	1
A0A2H1A7S6	AB hydrolase-1 domain-containing protein	2	2	#N/A	#N/A	#N/A
A0A2H1A825	SPX domain-containing protein	2	#N/A	#N/A	#N/A	#N/A
A0A5C1DW98	Uncharacterized protein	2	#N/A	#N/A	2	#N/A
A0A5Q7YF84	60S ribosomal protein L13	2	#N/A	4	7	2
A0A5Q7YMH1	13 kDa ribonucleoprotein-associated protein	2	1	#N/A	3	2
A0A0L0NRQ6	Uncharacterized protein	1	#N/A	#N/A	#N/A	#N/A
A0A0L0NY01	6,7-dimethyl-8-ribityllumazine synthase	1	#N/A	#N/A	#N/A	#N/A
A0A2H0ZC82	Uncharacterized protein	1	#N/A	#N/A	#N/A	#N/A
A0A2H0ZC96	Small ribosomal subunit protein eS1	1	#N/A	#N/A	3	#N/A
A0A2H0ZCE2	aspartate--tRNA ligase	1	#N/A	#N/A	#N/A	#N/A
A0A2H0ZCF6	CCT-beta	1	#N/A	#N/A	#N/A	1
A0A2H0ZCP2	Sulfhydryl oxidase	1	1	#N/A	1	#N/A
A0A2H0ZCP9	60S ribosomal protein L5	1	#N/A	1	6	1
A0A2H0ZCR9	HMG box domain-containing protein	1	#N/A	#N/A	1	#N/A
A0A2H0ZCU0	Uncharacterized protein	1	#N/A	#N/A	#N/A	#N/A
A0A2H0ZCV1	60S ribosomal protein L2-A	1	#N/A	#N/A	1	#N/A
A0A2H0ZCV4	60S ribosomal protein L29	1	#N/A	#N/A	1	#N/A
A0A2H0ZCV6	Uncharacterized protein	1	#N/A	#N/A	#N/A	#N/A
A0A2H0ZCY1	Alpha-ribazole phosphatase	1	#N/A	#N/A	#N/A	#N/A
A0A2H0ZCY6	Uncharacterized protein	1	#N/A	#N/A	#N/A	#N/A
A0A2H0ZD01	Pyruvate carboxylase	1	#N/A	#N/A	1	#N/A
A0A2H0ZD07	Acyl-coenzyme A diphosphatase SCS3	1	#N/A	#N/A	#N/A	#N/A
A0A2H0ZD43	Hsp82-like protein	1	#N/A	#N/A	2	1
A0A2H0ZD58	Ribosomal protein L37	1	1	1	1	1
A0A2H0ZD76	non-specific serine/threonine protein kinase	1	#N/A	#N/A	#N/A	#N/A
A0A2H0ZD79	Ribosomal RNA-processing protein 14/surfeit locus protein 6 C-terminal domain-containing protein	1	#N/A	#N/A	1	1
A0A2H0ZDB4	Nicotinamide-nucleotide adenylyltransferase	1	1	2	2	#N/A
A0A2H0ZDD8	Sterol 24-C-methyltransferase	1	#N/A	#N/A	#N/A	#N/A
A0A2H0ZDE4	Uncharacterized protein	1	#N/A	#N/A	#N/A	#N/A
A0A2H0ZDE8	Uncharacterized protein	1	#N/A	#N/A	#N/A	#N/A
A0A2H0ZDI6	Adenylyl cyclase-associated protein	1	#N/A	#N/A	#N/A	#N/A
A0A2H0ZDN5	Uncharacterized protein	1	#N/A	#N/A	#N/A	#N/A
A0A2H0ZDP9	Mediator of RNA polymerase II transcription subunit 11	1	#N/A	#N/A	#N/A	#N/A
A0A2H0ZDY0	Pyruvate dehydrogenase E1 component subunit beta	1	#N/A	#N/A	#N/A	#N/A
A0A2H0ZE07	Uncharacterized protein	1	#N/A	#N/A	#N/A	#N/A
A0A2H0ZE38	ATP phosphoribosyltransferase	1	#N/A	#N/A	1	#N/A
A0A2H0ZER8	Transcriptional regulatory protein RXT2 N-terminal domain-containing protein	1	#N/A	#N/A	#N/A	#N/A
A0A2H0ZES6	CCHC-type domain-containing protein	1	#N/A	#N/A	#N/A	#N/A
A0A2H0ZF22	ATP synthase subunit gamma	1	#N/A	#N/A	1	#N/A
A0A2H0ZFB0	Rab GDP dissociation inhibitor	1	#N/A	#N/A	#N/A	#N/A
A0A2H0ZFE9	Uncharacterized protein	1	#N/A	#N/A	#N/A	#N/A
A0A2H0ZFP2	Agglutinin-like protein N-terminal domain-containing protein	1	#N/A	1	#N/A	1
A0A2H0ZFX7	BRCT domain-containing protein	1	#N/A	#N/A	#N/A	#N/A
A0A2H0ZFZ6	Phosphotransferase	1	#N/A	#N/A	1	#N/A
A0A2H0ZGB6	40S ribosomal protein S25	1	1	1	1	1
A0A2H0ZGH2	Nudix hydrolase domain-containing protein	1	#N/A	#N/A	1	#N/A
A0A2H0ZGN6	Uncharacterized protein	1	#N/A	#N/A	#N/A	#N/A
A0A2H0ZGR3	Cell division control protein 10	1	#N/A	#N/A	#N/A	#N/A
A0A2H0ZGR4	Coatomer subunit zeta	1	#N/A	#N/A	#N/A	#N/A
A0A2H0ZGS5	Glycogenin glucosyltransferase	1	#N/A	#N/A	#N/A	#N/A
A0A2H0ZGT7	Zn(2)-C6 fungal-type domain-containing protein	1	#N/A	#N/A	#N/A	#N/A
A0A2H0ZHF9	40S ribosomal protein S22	1	#N/A	#N/A	#N/A	1
A0A2H0ZHN7	Sodium/hydrogen exchanger	1	1	#N/A	#N/A	1
A0A2H0ZHR9	Glucose-6-phosphate 1-dehydrogenase	1	#N/A	#N/A	#N/A	#N/A
A0A2H0ZHU4	Protoplast secreted protein 2	1	#N/A	#N/A	#N/A	#N/A
A0A2H0ZHZ9	Agglutinin-like protein N-terminal domain-containing protein	1	20	21	1	10
A0A2H0ZI01	Proteasome alpha-type subunits domain-containing protein	1	#N/A	#N/A	#N/A	#N/A
A0A2H0ZI62	Proteasome activator BLM10	1	#N/A	#N/A	#N/A	#N/A
A0A2H0ZI85	Uncharacterized protein	1	#N/A	#N/A	#N/A	1
A0A2H0ZI95	Uncharacterized protein	1	#N/A	#N/A	#N/A	#N/A
A0A2H0ZIB0	Uncharacterized protein	1	#N/A	#N/A	1	#N/A
A0A2H0ZIE9	Transcription and mRNA export factor SUS1	1	2	#N/A	2	1
A0A2H0ZIQ8	GATA-type domain-containing protein	1	#N/A	#N/A	#N/A	#N/A
A0A2H0ZIR3	Uncharacterized protein	1	#N/A	#N/A	#N/A	#N/A
A0A2H0ZIT3	Prefoldin, alpha subunit	1	#N/A	#N/A	#N/A	#N/A
A0A2H0ZIT5	porphobilinogen synthase	1	1	#N/A	1	#N/A
A0A2H0ZIU0	Importin subunit alpha	1	#N/A	#N/A	#N/A	#N/A
A0A2H0ZIU6	Receptor L-domain domain-containing protein	1	#N/A	2	2	1
A0A2H0ZIW2	CTLH domain-containing protein	1	#N/A	#N/A	#N/A	#N/A
A0A2H0ZIX4	4-nitrophenylphosphatase	1	#N/A	#N/A	#N/A	#N/A
A0A2H0ZIZ7	Translation machinery-associated protein 22	1	#N/A	#N/A	#N/A	#N/A
A0A2H0ZIZ8	Major facilitator superfamily (MFS) profile domain-containing protein	1	#N/A	#N/A	#N/A	#N/A
A0A2H0ZJ27	Elongation factor G, mitochondrial	1	#N/A	1	1	1
A0A2H0ZJ62	Triacylglycerol lipase	1	1	1	1	#N/A
A0A2H0ZJR1	Glutamyl-tRNA(Gln) amidotransferase subunit A, mitochondrial	1	1	#N/A	#N/A	#N/A
A0A2H0ZJY5	glycerol kinase	1	#N/A	#N/A	#N/A	#N/A
A0A2H0ZK26	Agmatinase	1	#N/A	#N/A	#N/A	#N/A
A0A2H0ZK66	Uncharacterized protein	1	2	1	2	2
A0A2H0ZKA5	Glutamate 5-kinase	1	2	#N/A	2	#N/A
A0A2H0ZKA8	XPG-I domain-containing protein	1	1	1	1	1
A0A2H0ZKF4	protein disulfide-isomerase	1	#N/A	1	1	#N/A
A0A2H0ZKL8	Uncharacterized protein	1	1	#N/A	2	#N/A
A0A2H0ZKQ1	inositol-3-phosphate synthase	1	#N/A	#N/A	1	#N/A
A0A2H0ZKS1	Endoplasmic reticulum chaperone BiP	1	#N/A	#N/A	1	#N/A
A0A2H0ZL26	Large ribosomal subunit protein uL30m	1	#N/A	#N/A	#N/A	#N/A
A0A2H0ZL30	sphingolipid C(9)-methyltransferase	1	#N/A	#N/A	#N/A	#N/A
A0A2H0ZL35	Malate synthase	1	#N/A	#N/A	#N/A	#N/A
A0A2H0ZL78	Autophagy-related protein 2	1	#N/A	1	1	#N/A
A0A2H0ZLB7	Uncharacterized protein	1	#N/A	#N/A	#N/A	#N/A
A0A2H0ZLB8	Adenylyl-sulfate kinase	1	#N/A	1	#N/A	#N/A
A0A2H0ZLG8	E2 ubiquitin-conjugating enzyme	1	#N/A	#N/A	#N/A	#N/A
A0A2H0ZLJ0	Aldehyde dehydrogenase domain-containing protein	1	#N/A	#N/A	#N/A	#N/A
A0A2H0ZLJ5	Ribosomal protein L7/L12	1	#N/A	#N/A	#N/A	#N/A
A0A2H0ZLL8	Cytochrome b-c1 complex subunit 8	1	#N/A	#N/A	5	#N/A
A0A2H0ZLM4	Uncharacterized protein	1	#N/A	#N/A	#N/A	#N/A
A0A2H0ZLT8	Nitrogen regulatory protein areA GATA-like domain-containing protein	1	1	#N/A	2	#N/A
A0A2H0ZLZ8	Amino acid permease/ SLC12A domain-containing protein	1	#N/A	1	#N/A	#N/A
A0A2H0ZM22	MADS-box domain-containing protein	1	#N/A	1	1	#N/A
A0A2H0ZM70	60S ribosomal protein L4-A	1	#N/A	#N/A	2	#N/A
A0A2H0ZM86	Large ribosomal subunit protein uL3	1	#N/A	1	3	#N/A
A0A2H0ZMC9	Uncharacterized protein	1	#N/A	#N/A	#N/A	#N/A
A0A2H0ZMD8	Serine/threonine-protein phosphatase	1	#N/A	#N/A	#N/A	#N/A
A0A2H0ZMI5	Glutathione peroxidase	1	#N/A	#N/A	#N/A	#N/A
A0A2H0ZMI7	Uncharacterized protein	1	#N/A	#N/A	#N/A	#N/A
A0A2H0ZMU2	J domain-containing protein	1	#N/A	#N/A	#N/A	#N/A
A0A2H0ZMW6	40S ribosomal protein S4	1	#N/A	#N/A	2	#N/A
A0A2H0ZMX2	Shr3 amino acid permease chaperone	1	#N/A	#N/A	1	#N/A
A0A2H0ZMX4	PSP1 C-terminal domain-containing protein	1	#N/A	#N/A	#N/A	#N/A
A0A2H0ZMX9	Uncharacterized protein	1	#N/A	#N/A	1	#N/A
A0A2H0ZN00	Lysophospholipase	1	1	3	#N/A	#N/A
A0A2H0ZN07	glutamine--tRNA ligase	1	#N/A	#N/A	#N/A	#N/A
A0A2H0ZN80	40S ribosomal protein S27	1	#N/A	#N/A	1	#N/A
A0A2H0ZNG2	26S proteasome complex subunit SEM1	1	#N/A	#N/A	1	2
A0A2H0ZNH5	Mitochondrial group I intron splicing factor CCM1	1	#N/A	#N/A	#N/A	#N/A
A0A2H0ZNH9	PI31 proteasome regulator C-terminal domain-containing protein	1	#N/A	#N/A	1	#N/A
A0A2H0ZNI0	SEC7 domain-containing protein	1	#N/A	#N/A	#N/A	#N/A
A0A2H0ZNN4	Membrane protein PTM1	1	#N/A	#N/A	#N/A	#N/A
A0A2H0ZNT5	separase	1	#N/A	#N/A	#N/A	#N/A
A0A2H0ZNV2	Phospho-2-dehydro-3-deoxyheptonate aldolase	1	#N/A	#N/A	#N/A	#N/A
A0A2H0ZNW3	Protein kinase domain-containing protein	1	#N/A	#N/A	#N/A	#N/A
A0A2H0ZP37	RRM domain-containing protein	1	#N/A	#N/A	#N/A	#N/A
A0A2H0ZP39	F-box domain-containing protein	1	#N/A	1	#N/A	#N/A
A0A2H0ZP42	SM	1	#N/A	1	1	2
A0A2H0ZP51	RNA polymerase I, subunit RPA34.5	1	#N/A	#N/A	#N/A	#N/A
A0A2H0ZP55	Acid phosphatase	1	#N/A	6	6	#N/A
A0A2H0ZP82	Autophagy-related protein 27	1	#N/A	#N/A	#N/A	#N/A
A0A2H0ZPR2	Uncharacterized protein	1	#N/A	#N/A	#N/A	#N/A
A0A2H0ZPR8	tRNA wybutosine-synthesizing protein 2	1	#N/A	#N/A	#N/A	1
A0A2H0ZPV7	Zn(2)-C6 fungal-type domain-containing protein	1	#N/A	#N/A	#N/A	#N/A
A0A2H0ZQ53	3'(2'),5'-bisphosphate nucleotidase	1	#N/A	#N/A	#N/A	#N/A
A0A2H0ZQ68	Acyl carrier protein	1	#N/A	#N/A	#N/A	1
A0A2H0ZQF9	Flavoprotein domain-containing protein	1	#N/A	#N/A	#N/A	#N/A
A0A2H0ZQY2	Uncharacterized protein	1	#N/A	#N/A	#N/A	#N/A
A0A2H0ZR41	Uncharacterized protein	1	#N/A	#N/A	#N/A	#N/A
A0A2H0ZR42	Uncharacterized protein	1	#N/A	#N/A	#N/A	#N/A
A0A2H0ZRA6	Uncharacterized protein	1	#N/A	#N/A	#N/A	#N/A
A0A2H0ZRL1	40S ribosomal protein S11-A	1	#N/A	#N/A	1	#N/A
A0A2H0ZRN8	Protein translocase SEC61 complex gamma subunit, archaeal and eukaryotic	1	1	#N/A	1	#N/A
A0A2H0ZS24	Cyclin-dependent kinases regulatory subunit	1	#N/A	#N/A	#N/A	#N/A
A0A2H0ZSM9	Large ribosomal subunit protein uL4m	1	#N/A	#N/A	#N/A	#N/A
A0A2H0ZSP0	Pheromone-processing carboxypeptidase KEX1	1	#N/A	#N/A	#N/A	#N/A
A0A2H0ZSS1	Acetyl-coenzyme A synthetase	1	#N/A	#N/A	3	#N/A
A0A2H0ZT09	Uncharacterized protein	1	1	#N/A	1	#N/A
A0A2H0ZT63	Dolichyl-diphosphooligosaccharide--protein glycosyltransferase subunit	1	#N/A	#N/A	#N/A	#N/A
A0A2H0ZT94	NUDE domain-containing protein	1	#N/A	#N/A	#N/A	#N/A
A0A2H0ZTM7	GTP-binding protein ypt1	1	#N/A	#N/A	#N/A	#N/A
A0A2H0ZU37	DNA repair protein RAD16	1	#N/A	#N/A	#N/A	#N/A
A0A2H0ZUM2	C2H2-type domain-containing protein	1	#N/A	#N/A	#N/A	#N/A
A0A2H0ZUP9	Protein transport protein Sec61 subunit beta	1	#N/A	#N/A	#N/A	#N/A
A0A2H0ZUX0	RRM domain-containing protein	1	#N/A	#N/A	#N/A	#N/A
A0A2H0ZV61	Uncharacterized protein	1	#N/A	#N/A	#N/A	#N/A
A0A2H0ZV69	Uncharacterized protein	1	#N/A	#N/A	#N/A	#N/A
A0A2H0ZVD3	Uncharacterized protein	1	#N/A	#N/A	#N/A	#N/A
A0A2H0ZVI4	Fatty acid synthase subunit alpha	1	#N/A	#N/A	#N/A	#N/A
A0A2H0ZVJ9	Sphingolipid long chain base-responsive protein LSP1	1	1	1	1	#N/A
A0A2H0ZVM9	Nitrogen regulatory protein DAL80	1	#N/A	#N/A	#N/A	#N/A
A0A2H0ZVN7	guanylate kinase	1	#N/A	#N/A	#N/A	1
A0A2H0ZVP9	Major facilitator superfamily (MFS) profile domain-containing protein	1	#N/A	#N/A	#N/A	#N/A
A0A2H0ZVR5	CUE domain-containing protein	1	#N/A	#N/A	1	#N/A
A0A2H0ZVS7	Uncharacterized protein	1	#N/A	#N/A	#N/A	#N/A
A0A2H0ZVW4	Uncharacterized protein	1	#N/A	#N/A	1	#N/A
A0A2H0ZVW7	3',5'-cyclic-nucleotide phosphodiesterase	1	#N/A	#N/A	#N/A	#N/A
A0A2H0ZW22	Proteasome alpha-type subunits domain-containing protein	1	1	#N/A	1	1
A0A2H0ZW25	Nicotinate phosphoribosyltransferase	1	#N/A	1	1	1
A0A2H0ZW78	Pentafunctional AR	1	#N/A	#N/A	#N/A	#N/A
A0A2H0ZW79	sphinganine-1-phosphate aldolase	1	#N/A	#N/A	1	#N/A
A0A2H0ZWC4	Histone H4	1	#N/A	#N/A	2	#N/A
A0A2H0ZWD4	Uncharacterized protein	1	#N/A	#N/A	#N/A	#N/A
A0A2H0ZWE8	proline--tRNA ligase	1	#N/A	#N/A	1	#N/A
A0A2H0ZWH4	Hyaluronan/mRNA-binding protein domain-containing protein	1	1	1	2	1
A0A2H0ZWI1	Uncharacterized protein	1	#N/A	#N/A	1	1
A0A2H0ZWM1	1-phosphatidylinositol-3-phosphate 5-kinase	1	#N/A	#N/A	#N/A	#N/A
A0A2H0ZWQ9	Histone H2A.Z-specific chaperone CHZ1	1	1	#N/A	1	#N/A
A0A2H0ZWT1	Uncharacterized protein	1	#N/A	#N/A	#N/A	#N/A
A0A2H0ZWX6	Uncharacterized protein	1	#N/A	#N/A	#N/A	#N/A
A0A2H0ZX31	Protein FMP42	1	1	#N/A	#N/A	#N/A
A0A2H0ZX54	Uncharacterized protein	1	#N/A	#N/A	1	#N/A
A0A2H0ZX88	Deoxyuridine 5'-triphosphate nucleotidohydrolase	1	#N/A	#N/A	#N/A	#N/A
A0A2H0ZXA0	Dolichyl-diphosphooligosaccharide--protein glycosyltransferase subunit 1	1	#N/A	#N/A	#N/A	#N/A
A0A2H0ZXG4	Major facilitator superfamily (MFS) profile domain-containing protein	1	#N/A	#N/A	#N/A	#N/A
A0A2H0ZXM8	Mitochondrial import inner membrane translocase subunit	1	#N/A	#N/A	5	#N/A
A0A2H0ZXT6	EF-hand domain-containing protein	1	#N/A	#N/A	1	#N/A
A0A2H0ZXV0	Sm domain-containing protein	1	#N/A	#N/A	#N/A	1
A0A2H0ZXX2	non-specific serine/threonine protein kinase	1	1	#N/A	#N/A	#N/A
A0A2H0ZY08	Hsp90 chaperone protein kinase-targeting subunit	1	#N/A	#N/A	#N/A	#N/A
A0A2H0ZY11	Aminotransferase class I/classII domain-containing protein	1	#N/A	#N/A	1	1
A0A2H0ZY16	Protein HIR	1	1	1	1	1
A0A2H0ZY61	Uncharacterized protein	1	#N/A	#N/A	#N/A	#N/A
A0A2H0ZYB2	Endoplasmic reticulum-Golgi intermediate compartment protein	1	#N/A	#N/A	#N/A	#N/A
A0A2H0ZYG0	Cation-transporting ATPase	1	#N/A	1	#N/A	#N/A
A0A2H0ZYG5	Signal recognition particle SEC65 subunit	1	#N/A	#N/A	1	1
A0A2H0ZYK1	Uncharacterized protein	1	#N/A	#N/A	2	1
A0A2H0ZYU7	DBF4-type domain-containing protein	1	#N/A	#N/A	1	1
A0A2H0ZYW3	Methionine aminopeptidase 2	1	#N/A	#N/A	1	#N/A
A0A2H0ZZ01	Uncharacterized protein	1	#N/A	#N/A	#N/A	#N/A
A0A2H0ZZ58	SUI1 domain-containing protein	1	#N/A	#N/A	#N/A	#N/A
A0A2H0ZZ67	Bacterial surface antigen (D15) domain-containing protein	1	#N/A	#N/A	1	#N/A
A0A2H0ZZF6	Vacuolar transporter chaperone 1	1	#N/A	#N/A	#N/A	#N/A
A0A2H0ZZT3	Uncharacterized protein	1	#N/A	#N/A	1	1
A0A2H0ZZX2	Uncharacterized protein	1	#N/A	1	3	#N/A
A0A2H0ZZX3	glutamate--tRNA ligase	1	#N/A	#N/A	#N/A	#N/A
A0A2H1A001	Ribosomal protein L1	1	#N/A	#N/A	#N/A	#N/A
A0A2H1A012	Lysine--tRNA ligase	1	#N/A	#N/A	#N/A	#N/A
A0A2H1A075	Amino acid transporter transmembrane domain-containing protein	1	#N/A	#N/A	#N/A	#N/A
A0A2H1A0C1	RING-type E3 ubiquitin transferase	1	#N/A	#N/A	#N/A	#N/A
A0A2H1A0F5	Uncharacterized protein	1	#N/A	#N/A	#N/A	#N/A
A0A2H1A0J9	Vacuolar segregation protein 7	1	#N/A	#N/A	#N/A	#N/A
A0A2H1A0W6	Purine nucleoside phosphorylase	1	#N/A	#N/A	#N/A	#N/A
A0A2H1A0X4	GST C-terminal domain-containing protein	1	#N/A	#N/A	1	#N/A
A0A2H1A1D5	Ketopantoate reductase C-terminal domain-containing protein	1	#N/A	#N/A	#N/A	#N/A
A0A2H1A1F6	Transcriptional repressor Tup1 N-terminal domain-containing protein	1	#N/A	#N/A	#N/A	#N/A
A0A2H1A1I3	AB hydrolase-1 domain-containing protein	1	#N/A	#N/A	#N/A	#N/A
A0A2H1A1Q6	UEV domain-containing protein	1	#N/A	#N/A	#N/A	#N/A
A0A2H1A1U0	RNA helicase	1	#N/A	#N/A	#N/A	#N/A
A0A2H1A1Z4	Uncharacterized protein	1	2	7	4	4
A0A2H1A221	Proteasome subunit beta	1	#N/A	#N/A	#N/A	#N/A
A0A2H1A2F2	Sphingolipid long chain base-responsive protein PIL1	1	#N/A	1	2	#N/A
A0A2H1A3H0	Actin	1	1	#N/A	1	#N/A
A0A2H1A3I7	Uncharacterized protein	1	#N/A	1	#N/A	1
A0A2H1A3N7	Superoxide dismutase	1	#N/A	#N/A	#N/A	#N/A
A0A2H1A3U9	Abasic site processing protein	1	#N/A	#N/A	2	#N/A
A0A2H1A467	Sfi1 spindle body domain-containing protein	1	#N/A	1	#N/A	#N/A
A0A2H1A471	Trehalose-phosphatase	1	#N/A	#N/A	#N/A	#N/A
A0A2H1A486	Uncharacterized protein	1	#N/A	#N/A	#N/A	#N/A
A0A2H1A4M0	Uncharacterized protein	1	1	#N/A	1	#N/A
A0A2H1A4T7	Uncharacterized protein	1	#N/A	#N/A	1	1
A0A2H1A544	t-SNARE coiled-coil homology domain-containing protein	1	#N/A	#N/A	#N/A	#N/A
A0A2H1A593	LIM zinc-binding domain-containing protein	1	#N/A	#N/A	1	#N/A
A0A2H1A5C8	40S ribosomal protein S14	1	#N/A	#N/A	3	1
A0A2H1A5I7	Succinate--CoA ligase [ADP-forming] subunit alpha, mitochondrial	1	1	1	1	1
A0A2H1A5N7	SPX domain-containing protein	1	#N/A	#N/A	#N/A	#N/A
A0A2H1A5P2	Malate dehydrogenase	1	#N/A	#N/A	#N/A	#N/A
A0A2H1A5R3	Ribosomal RNA-processing protein 12-like conserved domain-containing protein	1	#N/A	1	1	1
A0A2H1A5T6	Uncharacterized protein	1	#N/A	#N/A	#N/A	#N/A
A0A2H1A5X4	Polyadenylate-binding protein	1	#N/A	#N/A	#N/A	#N/A
A0A2H1A5X7	Dolichol-phosphate mannosyltransferase subunit 3	1	#N/A	#N/A	#N/A	#N/A
A0A2H1A5Z4	Adenylosuccinate lyase	1	#N/A	#N/A	1	#N/A
A0A2H1A629	Calcineurin-like phosphoesterase domain-containing protein	1	#N/A	1	2	1
A0A2H1A680	Ribulose-phosphate 3-epimerase	1	#N/A	#N/A	#N/A	#N/A
A0A2H1A690	U6 snRNA-associated Sm-like protein LSm3	1	1	#N/A	#N/A	#N/A
A0A2H1A6A9	Autophagy-related protein 13	1	#N/A	#N/A	#N/A	#N/A
A0A2H1A6H6	CAP-Gly domain-containing protein	1	#N/A	#N/A	#N/A	#N/A
A0A2H1A6J7	Uncharacterized protein	1	#N/A	#N/A	#N/A	#N/A
A0A2H1A6M6	Uncharacterized protein	1	#N/A	#N/A	1	#N/A
A0A2H1A6M8	Small-subunit processome Utp12 domain-containing protein	1	#N/A	1	#N/A	#N/A
A0A2H1A6S5	Aminopeptidase	1	#N/A	1	1	#N/A
A0A2H1A6T3	Presequence protease, mitochondrial	1	#N/A	#N/A	#N/A	#N/A
A0A2H1A6W9	60S ribosomal protein L11-A	1	#N/A	#N/A	1	#N/A
A0A2H1A725	Mitochondrial distribution and morphology protein 35	1	#N/A	#N/A	1	#N/A
A0A2H1A737	dolichyl-diphosphooligosaccharide--protein glycotransferase	1	#N/A	#N/A	#N/A	#N/A
A0A2H1A740	Peroxin/Ferlin domain-containing protein	1	#N/A	#N/A	#N/A	#N/A
A0A2H1A743	Uncharacterized protein	1	#N/A	#N/A	#N/A	1
A0A2H1A746	Actin cytoskeleton-regulatory complex protein SLA1	1	#N/A	#N/A	1	#N/A
A0A2H1A749	Uncharacterized protein	1	#N/A	#N/A	#N/A	#N/A
A0A2H1A754	Uncharacterized protein	1	#N/A	#N/A	#N/A	2
A0A2H1A784		1	#N/A	#N/A	1	#N/A
A0A2H1A785	Pyruvate decarboxylase	1	#N/A	#N/A	#N/A	#N/A
A0A2H1A786	Branchpoint-bridging protein	1	#N/A	#N/A	1	1
A0A2H1A788	Ribose-5-phosphate isomerase	1	#N/A	#N/A	#N/A	#N/A
A0A2H1A7J5	RRM Nup35-type domain-containing protein	1	#N/A	#N/A	#N/A	#N/A
A0A2H1A7L1	PEP-CTERM system TPR-repeat lipoprotein	1	#N/A	#N/A	#N/A	1
A0A2H1A7R2	Carbonic anhydrase	1	#N/A	#N/A	#N/A	#N/A
A0A2H1A7Y3	Uncharacterized protein	1	#N/A	#N/A	#N/A	#N/A
A0A2H1A7Y8	DASH complex subunit DAD4	1	#N/A	#N/A	#N/A	#N/A
A0A2H1A820	V-SNARE coiled-coil homology domain-containing protein	1	#N/A	#N/A	#N/A	#N/A
A0A5Q7YAZ2	nitric oxide dioxygenase	1	#N/A	#N/A	3	1
A0A5Q7YC35	Uncharacterized protein	1	#N/A	#N/A	#N/A	#N/A
A0A5Q7YFH4	Endoplasmic reticulum transmembrane protein	1	#N/A	1	1	#N/A
A0A5Q7YHT6	Uncharacterized protein	1	1	1	1	1
A0A5Q7YKP6	Uncharacterized protein	1	#N/A	#N/A	#N/A	#N/A
A0A2H0ZP31	Uncharacterized protein	#N/A	13	28	2	2
A0A2H1A5Q4	1,3-beta-glucanosyltransferase	#N/A	8	4	#N/A	#N/A
A0A2H0ZNI6	Lysophospholipase	#N/A	8	16	5	7
A0A2H1A5I6	NAD-dependent epimerase/dehydratase domain-containing protein	#N/A	5	#N/A	#N/A	#N/A
A0A2H1A1U6	Peptidase M20 dimerisation domain-containing protein	#N/A	3	7	19	#N/A
A0A2H0ZDR2	Uncharacterized protein	#N/A	3	#N/A	#N/A	#N/A
A0A2H1A3T9	Leukotriene A(4) hydrolase	#N/A	2	2	6	3
A0A2H0ZMJ8	CHCH domain-containing protein	#N/A	1	1	4	1
A0A2H0ZT68	RRM domain-containing protein	#N/A	1	#N/A	2	#N/A
A0A2H0ZNA8	acetyl-CoA C-acetyltransferase	#N/A	1	1	1	#N/A
A0A2H0ZKB6	Uncharacterized protein	#N/A	1	#N/A	#N/A	#N/A
A0A2H0ZLP2	SCP domain-containing protein	#N/A	1	#N/A	#N/A	#N/A
A0A2H0ZKE4	V-type proton ATPase subunit H	#N/A	1	#N/A	#N/A	#N/A
A0A2H0ZGP1	NAD-dependent epimerase/dehydratase domain-containing protein	#N/A	1	#N/A	#N/A	#N/A
A0A2H1A5Z8	histidine--tRNA ligase	#N/A	1	1	#N/A	#N/A
A0A2H1A3E1	Phospholipid-transporting ATPase	#N/A	1	1	#N/A	#N/A
A0A2H0ZMK6	VPS10 domain-containing protein	#N/A	1	1	1	1
A0A2H1A1S6	ribonuclease T2	#N/A	1	1	#N/A	#N/A
A0A2H0ZFR2	Uncharacterized protein	#N/A	1	2	#N/A	#N/A
A0A2H0ZK73	Exo-beta-1,3-glucanase	#N/A	1	#N/A	#N/A	#N/A
A0A2H1A667	V-type proton ATPase subunit F	#N/A	1	#N/A	#N/A	#N/A
A0A2H0ZJ75	Uncharacterized protein	#N/A	1	#N/A	#N/A	#N/A
A0A2H0ZH94	XPG N-terminal domain-containing protein	#N/A	1	#N/A	#N/A	1
A0A2H1A5Y4	Translocation protein SEC62	#N/A	1	#N/A	#N/A	1
A0A2H0ZI29	BPL/LPL catalytic domain-containing protein	#N/A	1	1	1	#N/A
A0A2H1A7R1	glucan 1,4-alpha-glucosidase	#N/A	1	1	#N/A	#N/A
A0A2H0ZLU7	Saccharopine dehydrogenase [NAD(+), L-lysine-forming]	#N/A	1	#N/A	#N/A	#N/A
A0A2H1A810	1-phosphatidylinositol 4-kinase	#N/A	1	#N/A	#N/A	#N/A
A0A2H0ZN03	Mediator of RNA polymerase II transcription subunit 1	#N/A	1	#N/A	#N/A	#N/A
A0A2H1A3C9	C2H2-type domain-containing protein	#N/A	1	#N/A	#N/A	#N/A
A0A2H0ZLA0	Putative peptidase domain-containing protein	#N/A	#N/A	10	5	#N/A
A0A2H0ZSR2	Uncharacterized protein	#N/A	#N/A	3	#N/A	#N/A
A0A2H0ZJ05	Ubiquinol-cytochrome C reductase hinge domain-containing protein	#N/A	#N/A	3	3	#N/A
A0A2H0ZWS7	Agglutinin-like protein N-terminal domain-containing protein	#N/A	#N/A	3	#N/A	#N/A
A0A2H0ZY70	Vacuolar proton pump subunit B	#N/A	#N/A	2	#N/A	#N/A
A0A2H0ZKA4	D-xylulose reductase	#N/A	#N/A	2	6	#N/A
A0A2H0ZL67	Peptide-N4-(N-acetyl-beta-glucosaminyl)asparagine amidase A	#N/A	#N/A	2	2	2
A0A2H1A7U1	Uncharacterized protein	#N/A	#N/A	2	#N/A	#N/A
A0A2H0ZVF7	Sin3 binding protein	#N/A	#N/A	2	#N/A	#N/A
A0A2H0ZDM8	Uncharacterized protein	#N/A	#N/A	1	#N/A	#N/A
A0A2H1A734	40S ribosomal protein S26	#N/A	#N/A	1	#N/A	#N/A
A0A5Q7YFG0	Peptidyl-prolyl cis-trans isomerase	#N/A	#N/A	1	#N/A	#N/A
A0A2H0ZZR8	Phosphoglycerate mutase	#N/A	#N/A	1	#N/A	#N/A
A0A2H0ZWH2	Proline dehydrogenase	#N/A	#N/A	1	#N/A	#N/A
A0A2H0ZNU4	Uncharacterized protein	#N/A	#N/A	1	#N/A	#N/A
A0A2H0ZP95	Zn(2)-C6 fungal-type domain-containing protein	#N/A	#N/A	1	#N/A	#N/A
A0A2H0ZPV9	Uncharacterized protein	#N/A	#N/A	1	#N/A	#N/A
A0A2H1A266	Integral membrane protein	#N/A	#N/A	1	#N/A	#N/A
A0A2H1A200	Poly(A) polymerase	#N/A	#N/A	1	#N/A	#N/A
A0A2H0ZQV3	UTP--glucose-1-phosphate uridylyltransferase	#N/A	#N/A	1	#N/A	1
A0A2H0ZGR2	Mitochondrial phosphate carrier protein	#N/A	#N/A	1	1	#N/A
A0A2H1A7F5	HMG box domain-containing protein	#N/A	#N/A	1	#N/A	#N/A
A0A2H1A3K1	ADA HAT complex component 1	#N/A	#N/A	1	1	#N/A
A0A2H0ZNZ7	GIT Spa2 homology (SHD) domain-containing protein	#N/A	#N/A	1	#N/A	#N/A
A0A2H0ZWF3	Auxin efflux carrier	#N/A	#N/A	1	#N/A	#N/A
A0A2H0ZMP9	Uncharacterized protein	#N/A	#N/A	1	#N/A	#N/A
A0A2H1A285	Histone transcription regulator 3 homolog	#N/A	#N/A	1	#N/A	#N/A
A0A2H0ZLA7	Protein kinase domain-containing protein	#N/A	#N/A	1	#N/A	#N/A
A0A2H0ZXH0	Cell cycle control protein	#N/A	#N/A	1	#N/A	#N/A
A0A2H0ZW74	Midasin	#N/A	#N/A	1	1	#N/A
A0A2H0ZXQ6	Peptidase A1 domain-containing protein	#N/A	#N/A	1	#N/A	#N/A
A0A2H1A8B6	Chaperone DnaK	#N/A	#N/A	1	1	#N/A
A0A2H0ZNJ2	T-complex protein 1 subunit zeta	#N/A	#N/A	1	#N/A	#N/A
A0A2H0ZR33	Uncharacterized protein	#N/A	#N/A	1	#N/A	#N/A
A0A2H0ZG34	Enoyl reductase (ER) domain-containing protein	#N/A	#N/A	1	#N/A	#N/A
A0A2H1A4W2	1,3-beta-glucan synthase	#N/A	#N/A	1	#N/A	#N/A
A0A2H1A0X1	GP-PDE domain-containing protein	#N/A	#N/A	1	4	#N/A
A0A2H0ZWK1	UDENN domain-containing protein	#N/A	#N/A	1	#N/A	#N/A
A0A2H1A235	coproporphyrinogen oxidase	#N/A	#N/A	1	#N/A	#N/A
A0A2H0ZFV7	Type VII secretion-associated serine protease mycosin	#N/A	#N/A	1	#N/A	#N/A
A0A2H0ZCD6	40S ribosomal protein S2	#N/A	#N/A	1	3	#N/A
A0A2H0ZSG5	D-serine dehydratase-like domain-containing protein	#N/A	#N/A	1	#N/A	#N/A
A0A2H0ZW60	Uncharacterized protein	#N/A	#N/A	1	#N/A	#N/A
A0A2H0ZDU6	Cytochrome b-c1 complex subunit Rieske, mitochondrial	#N/A	#N/A	1	1	1
A0A2H0ZLK6	LNS2/PITP domain-containing protein	#N/A	#N/A	1	1	#N/A
A0A2H0ZCK0	Eisosome protein SEG1	#N/A	#N/A	1	#N/A	#N/A
A0A2H0ZIT6	PUM-HD domain-containing protein	#N/A	#N/A	1	#N/A	1
A0A2H0ZN92	Reverse transcriptase domain-containing protein	#N/A	#N/A	1	#N/A	#N/A
A0A2H0ZHD4	Uncharacterized protein	#N/A	#N/A	1	#N/A	#N/A
A0A2H0ZM27	Tubulin beta chain	#N/A	#N/A	1	#N/A	#N/A
A0A2H0ZNG9	DEXH box helicase	#N/A	#N/A	1	#N/A	#N/A
A0A2H1A102	Zn(2)-C6 fungal-type domain-containing protein	#N/A	#N/A	1	#N/A	#N/A
A0A2H0ZCH4	Uncharacterized protein	#N/A	#N/A	1	#N/A	#N/A
A0A2H0ZYD1	PEP-CTERM system TPR-repeat lipoprotein	#N/A	#N/A	1	#N/A	#N/A
A0A2H0ZMQ4	Pyrroline-5-carboxylate reductase	#N/A	#N/A	1	#N/A	#N/A
A0A2H0ZGF1	phosphoinositide 5-phosphatase	#N/A	#N/A	1	#N/A	#N/A
A0A5Q7YE18	ATP synthase subunit d, mitochondrial	#N/A	#N/A	#N/A	12	2
A0A2H0ZXQ5	Uncharacterized protein	#N/A	#N/A	#N/A	4	#N/A
A0A2H1A9B9	Inorganic pyrophosphatase	#N/A	#N/A	#N/A	4	#N/A
A0A2H1A937	ADP/ATP translocase	#N/A	#N/A	#N/A	4	1
A0A2H1A5V7	GrpE protein homolog, mitochondrial	#N/A	#N/A	#N/A	2	#N/A
A0A2H0ZIH3	Cytochrome c oxidase subunit 6, mitochondrial	#N/A	#N/A	#N/A	2	#N/A
A0A2H0ZMJ4	Thioredoxin domain-containing protein	#N/A	#N/A	#N/A	2	#N/A
A0A2H0ZV05	Prohibitin	#N/A	#N/A	#N/A	2	#N/A
A0A2H0ZKV5	Elongation factor 3	#N/A	#N/A	#N/A	2	#N/A
A0A2H0ZGL4	Uncharacterized protein	#N/A	#N/A	#N/A	2	#N/A
A0A2H1A7M4	Translocation protein SEC66	#N/A	#N/A	#N/A	1	#N/A
A0A2H0ZWC0	Histone chaperone	#N/A	#N/A	#N/A	1	#N/A
A0A2H1A833	Uncharacterized protein	#N/A	#N/A	#N/A	1	#N/A
A0A2H0ZDJ7	DNL-type domain-containing protein	#N/A	#N/A	#N/A	1	#N/A
A0A2H0ZCW9	Uncharacterized protein	#N/A	#N/A	#N/A	1	#N/A
A0A5C1DP24	Cytochrome c	#N/A	#N/A	#N/A	1	#N/A
A0A2H0ZKT6	Endoplasmic reticulum transmembrane protein	#N/A	#N/A	#N/A	1	#N/A
A0A2H0ZQE9	Mitochondrial phosphate carrier protein	#N/A	#N/A	#N/A	1	#N/A
A0A2H0ZMZ5	Phosphotyrosine protein phosphatase I domain-containing protein	#N/A	#N/A	#N/A	1	#N/A
A0A2H0ZGW1	Hyphally-regulated cell wall protein N-terminal domain-containing protein	#N/A	#N/A	#N/A	1	1
A0A2H0ZN29	Uncharacterized protein	#N/A	#N/A	#N/A	1	#N/A
A0A2H0ZUM0	Altered inheritance of mitochondria protein 41	#N/A	#N/A	#N/A	1	#N/A
A0A2H0ZDL2	Rhodanese domain-containing protein	#N/A	#N/A	#N/A	1	2
A0A2H0ZN41	Mediator of RNA polymerase II transcription subunit 15	#N/A	#N/A	#N/A	1	#N/A
A0A2H0ZIS0	Uncharacterized protein	#N/A	#N/A	#N/A	1	#N/A
A0A2H0ZL98	Thiaminase-2/PQQC domain-containing protein	#N/A	#N/A	#N/A	1	#N/A
A0A2H0ZTM5	ATP synthase subunit 4	#N/A	#N/A	#N/A	1	#N/A
A0A2H0ZFQ3	Thioredoxin domain-containing protein	#N/A	#N/A	#N/A	1	#N/A
A0A2H0ZTM4	Dipeptidyl peptidase 3	#N/A	#N/A	#N/A	1	#N/A
A0A2H1A8K2	Uncharacterized protein	#N/A	#N/A	#N/A	1	#N/A
A0A2H0ZWN3	Phospho-2-dehydro-3-deoxyheptonate aldolase	#N/A	#N/A	#N/A	1	#N/A
A0A5Q7YAX2	NADH dehydrogenase [ubiquinone] 1 alpha subcomplex subunit	#N/A	#N/A	#N/A	1	#N/A
A0A2H0ZS57	Small nuclear ribonucleoprotein Sm D2	#N/A	#N/A	#N/A	1	#N/A
A0A2H1A6S4	Uncharacterized protein	#N/A	#N/A	#N/A	1	#N/A
A0A2H0ZIM7	Arginase	#N/A	#N/A	#N/A	1	#N/A
A0A5C1DRE9	Uncharacterized protein	#N/A	#N/A	#N/A	1	#N/A
A0A2H0ZDC5	Small ribosomal subunit protein uS2	#N/A	#N/A	#N/A	1	1
A0A2H0ZGH4	Histone H3	#N/A	#N/A	#N/A	1	#N/A
A0A2H1A539	Uncharacterized protein	#N/A	#N/A	#N/A	1	#N/A
A0A2H0ZP16	Peroxin-20	#N/A	#N/A	#N/A	1	#N/A
A0A2H1A5D4	Uncharacterized protein	#N/A	#N/A	#N/A	1	#N/A
A0A2H0ZPN9	Glutamine-dependent NAD(+) synthetase	#N/A	#N/A	#N/A	1	#N/A
A0A2H1A292	Uncharacterized protein	#N/A	#N/A	#N/A	1	#N/A
A0A2H0ZIL7	UNC-45/Cro1/She4 central domain-containing protein	#N/A	#N/A	#N/A	1	#N/A
A0A2H1A7M3	26S proteasome regulatory subunit RPN2	#N/A	#N/A	#N/A	1	#N/A
A0A2H0ZEI9	6-phosphogluconolactonase-like protein	#N/A	#N/A	#N/A	1	#N/A
A0A2H0ZKD2	Succinate dehydrogenase [ubiquinone] iron-sulfur subunit, mitochondrial	#N/A	#N/A	#N/A	1	#N/A
A0A2H0ZN13	Uncharacterized protein	#N/A	#N/A	#N/A	1	#N/A
A0A2H1A194	Uncharacterized protein	#N/A	#N/A	#N/A	1	#N/A
A0A2H0ZNZ3	Peptidase A1 domain-containing protein	#N/A	#N/A	#N/A	1	#N/A
A0A2H0ZWJ3	Uncharacterized protein	#N/A	#N/A	#N/A	1	#N/A
A0A2H1A4V1	MIC	#N/A	#N/A	#N/A	1	#N/A
A0A2H1A909	Cytochrome b5 heme-binding domain-containing protein	#N/A	#N/A	#N/A	1	#N/A
A0A2H1A1I0	Fatty acid synthase subunit beta	#N/A	#N/A	#N/A	1	#N/A
A0A2H0ZMC4	Probable vacuolar protein sorting-associated protein 16 homolog	#N/A	#N/A	#N/A	1	#N/A
A0A2H0ZVD4	Probable electron transfer flavoprotein subunit beta	#N/A	#N/A	#N/A	1	#N/A
A0A2H0ZQV4	Major facilitator superfamily (MFS) profile domain-containing protein	#N/A	#N/A	#N/A	1	#N/A
A0A2H0ZY10	RRM domain-containing protein	#N/A	#N/A	#N/A	1	#N/A
A0A2H1A1A8	Uncharacterized protein	#N/A	#N/A	#N/A	1	#N/A
A0A2H1A809	dihydrolipoyllysine-residue succinyltransferase	#N/A	#N/A	#N/A	1	#N/A
A0A5Q7YIA8	60S ribosomal protein L33-A	#N/A	#N/A	#N/A	1	#N/A
A0A2H0ZC49	Aconitate hydratase, mitochondrial	#N/A	#N/A	#N/A	1	#N/A
A0A2H0ZNQ8	Zinc finger CHCC-type domain-containing protein	#N/A	#N/A	#N/A	1	#N/A
A0A5Q7YDP5	40S ribosomal protein S20	#N/A	#N/A	#N/A	1	#N/A
A0A2H1A5S4	Uncharacterized protein	#N/A	#N/A	#N/A	1	#N/A
A0A2H0ZM31	Eukaryotic translation initiation factor 3 subunit C	#N/A	#N/A	#N/A	1	#N/A
A0A2H0ZQG6	V-type proton ATPase catalytic subunit A	#N/A	#N/A	#N/A	1	#N/A
A0A2H1A3M0	60S ribosomal protein L18-A	#N/A	#N/A	#N/A	1	#N/A
A0A2H0ZD75	Uncharacterized protein	#N/A	#N/A	#N/A	1	#N/A
A0A2H1A5V9	malate dehydrogenase	#N/A	#N/A	#N/A	1	1
A0A2H0ZCQ6	Nucleolar complex protein 2	#N/A	#N/A	#N/A	1	#N/A
A0A2H0ZWL7	Aminotransferase class I/classII domain-containing protein	#N/A	#N/A	#N/A	1	#N/A
A0A2H0ZXW6	RNA helicase	#N/A	#N/A	#N/A	1	#N/A
A0A2H1A812	Ran-specific GTPase-activating protein 30	#N/A	#N/A	#N/A	1	1
A0A2H0ZC88	C-8 sterol isomerase	#N/A	#N/A	#N/A	1	#N/A
A0A2H0ZP38	Uncharacterized protein	#N/A	#N/A	#N/A	1	#N/A
A0A2H0ZKZ7	Uncharacterized protein	#N/A	#N/A	#N/A	1	#N/A
A0A2H0ZNF0	DNA-directed RNA polymerase subunit	#N/A	#N/A	#N/A	1	#N/A
A0A2H0ZPC2	Pyruvate dehydrogenase E1 component subunit alpha	#N/A	#N/A	#N/A	1	#N/A
A0A2H1A0W4	ATP synthase subunit delta, mitochondrial	#N/A	#N/A	#N/A	1	#N/A
A0A2H0ZYS2	40S ribosomal protein S13	#N/A	#N/A	#N/A	1	#N/A
A0A2H0ZWR4	DNA-directed RNA polymerase III subunit RPC4	#N/A	#N/A	#N/A	1	#N/A
A0A2H1A7Q7	Helicase	#N/A	#N/A	#N/A	1	#N/A
A0A2H0ZMN0	HTH La-type RNA-binding domain-containing protein	#N/A	#N/A	#N/A	1	#N/A
A0A2H0ZYR5	Uncharacterized protein	#N/A	#N/A	#N/A	1	#N/A
A0A2H1A2W9	Uncharacterized protein	#N/A	#N/A	#N/A	1	#N/A
A0A2H0ZCD8	Nab2 type CCCH zinc finger 4 domain-containing protein	#N/A	#N/A	#N/A	1	#N/A
A0A2H1A4J0	Uncharacterized protein	#N/A	#N/A	#N/A	1	#N/A
A0A2H0ZJK8	AMP deaminase	#N/A	#N/A	#N/A	1	#N/A
A0A2H0ZG07	Mitochondrial import inner membrane translocase subunit TIM50	#N/A	#N/A	#N/A	1	#N/A
A0A2H1A107	rRNA-processing protein UTP23	#N/A	#N/A	#N/A	1	#N/A
A0A2H0ZW65	Major facilitator superfamily (MFS) profile domain-containing protein	#N/A	#N/A	#N/A	1	#N/A
A0A2H0ZK70	Uncharacterized protein	#N/A	#N/A	#N/A	1	#N/A
A0A2H0ZKD9	Major facilitator superfamily (MFS) profile domain-containing protein	#N/A	#N/A	#N/A	1	#N/A
A0A2H0ZFZ2	Mitochondrial DNA replication protein YHM2	#N/A	#N/A	#N/A	1	#N/A
A0A2H0ZBW8	Major facilitator superfamily (MFS) profile domain-containing protein	#N/A	#N/A	#N/A	1	1
A0A2H1A803	ML-like domain-containing protein	#N/A	#N/A	#N/A	1	#N/A
A0A2H0ZGQ0	Spt20-like SEP domain-containing protein	#N/A	#N/A	#N/A	1	#N/A

## Sheet: All data
	Master Protein Accessions	Master Protein Descriptions		Peptides detected in group # 381	Peptides detected in group # 384	Peptides detected in group # 385	Peptides detected in group # 387	Peptides detected in group # 1097				Master Protein Accessions	Repeated values		Master Protein Accessions	Repeated values	Master Protein Accessions	Repeated values	Master Protein Accessions	Repeated values		Master Protein Accessions	Repeated values
	A0A2H0ZN28	SHSP domain-containing protein OS=Candida auris OX=498019 GN=B9J08_003627 PE=4 SV=1		176	19	50	174	43				A0A2H0ZN28	176		A0A2H0ZS62	89	A0A2H0ZKA3	113	A0A2H1A7F9	208		A0A2H1A7F9	124
	A0A2H0ZWG0	glucan endo-1,3-beta-D-glucosidase OS=Candida auris OX=498019 GN=B9J08_002109 PE=3 SV=1		150	30	64	109	49				A0A2H0ZWG0	150		A0A2H0ZM68	86	A0A2H1A7F9	96	A0A2H0ZN28	174		A0A2H1A6K7	86
	A0A2H0ZS62	Thiamine thiazole synthase OS=Candida auris OX=498019 GN=THI4 PE=3 SV=1		149	89	88	139	70				A0A2H0ZS62	149		A0A2H1A7F9	79	A0A2H1A2W7	90	A0A2H0ZS62	139		A0A2H0ZM68	73
	A0A2H1A7R9	5-methyltetrahydropteroyltriglutamate--homocysteine S-methyltransferase OS=Candida auris OX=498019 GN=B9J08_000382 PE=3 SV=1		116	15	11	18	#N/A				A0A2H1A7R9	116		A0A2H0ZV04	74	A0A2H0ZS62	88	A0A2H0ZM68	136		A0A2H0ZS62	70
	A0A2H1A7F9	phosphopyruvate hydratase OS=Candida auris OX=498019 GN=B9J08_000274 PE=3 SV=1		114	79	96	208	124				A0A2H1A7F9	114		A0A2H1A6K7	67	A0A5Q7YHU2	86	A0A2H0ZV04	130		A0A2H0ZV04	68
	A0A2H0ZIP1	alcohol dehydrogenase OS=Candida auris OX=498019 GN=B9J08_004331 PE=3 SV=1		112	19	27	88	41				A0A2H0ZIP1	112		A0A2H0ZCY7	64	A0A2H1A6K7	86	A0A2H1A2W7	113		A0A2H0ZKA3	64
	A0A2H0ZCY7	Peptide hydrolase OS=Candida auris OX=498019 GN=B9J08_005184 PE=3 SV=1		111	64	62	88	26				A0A2H0ZCY7	111		A0A5Q7YHU2	62	A0A2H0ZYX4	74	A0A2H0ZXJ1	110		A0A2H1A2W7	60
	A0A2H1A2W7	glucan 1,3-beta-glucosidase OS=Candida auris OX=498019 GN=B9J08_001418 PE=3 SV=1		107	50	90	113	60				A0A2H1A2W7	107		A0A2H0ZG59	57	A0A2H0ZM68	73	A0A2H0ZWG0	109		A0A2H0ZXJ1	59
	A0A2H0ZXJ1	Peptidyl-prolyl cis-trans isomerase OS=Candida auris OX=498019 GN=B9J08_002142 PE=3 SV=1		102	55	72	110	59				A0A2H0ZXJ1	102		A0A2H1A533	55	A0A2H0ZXJ1	72	A0A2H1A6K7	107		A0A5Q7YHU2	53
	A0A2H1A6K7	40S ribosomal protein S21 OS=Candida auris OX=498019 GN=B9J08_000998 PE=3 SV=1		101	67	86	107	86				A0A2H1A6K7	101		A0A2H0ZXJ1	55	A0A2H1A1S8	70	A0A2H0ZCY7	88		A0A2H0ZF57	50
	A0A2H0ZKY3	Calmodulin OS=Candida auris OX=498019 GN=B9J08_002876 PE=4 SV=1		96	54	63	85	30				A0A2H0ZKY3	96		A0A2H0ZKY3	54	A0A2H0ZG59	69	A0A2H0ZIP1	88		A0A2H0ZMX0	50
	A0A2H0ZG59	Type VII secretion-associated serine protease mycosin OS=Candida auris OX=498019 GN=B9J08_004648 PE=3 SV=1		93	57	69	81	22				A0A2H0ZG59	93		A0A2H1A2W7	50	A0A2H0ZNF9	67	A0A2H0ZKY3	85		A0A2H0ZWG0	49
	A0A2H0ZV04	Nascent polypeptide-associated complex subunit beta OS=Candida auris OX=498019 GN=B9J08_002291 PE=3 SV=1		88	74	56	130	68				A0A2H0ZV04	88		A0A2H1A1S8	50	A0A2H0ZWG0	64	A0A2H0ZG59	81		A0A2H0ZM53	46
	A0A2H0ZM68	Uncharacterized protein OS=Candida auris OX=498019 GN=B9J08_003285 PE=4 SV=1		87	86	73	136	73				A0A2H0ZM68	87		A0A2H0ZYX4	48	A0A2H0ZKY3	63	A0A2H0ZM53	81		A0A2H0ZN28	43
	A0A2H0ZYX4	Uncharacterized protein OS=Candida auris OX=498019 GN=B9J08_001940 PE=4 SV=1		79	48	74	75	37				A0A2H0ZYX4	79		A0A2H0ZMX0	46	A0A2H0ZCY7	62	A0A2H0ZMX0	77		A0A2H1A546	42
	A0A2H0ZQS4	Uncharacterized protein OS=Candida auris OX=498019 GN=B9J08_002608 PE=4 SV=1		73	26	28	61	26				A0A2H0ZQS4	73		A0A2H0ZF57	38	A0A2H1A7S4	61	A0A2H0ZIT1	76		A0A2H0ZIP1	41
	A0A2H0ZF57	Eukaryotic translation initiation factor 5A OS=Candida auris OX=498019 GN=B9J08_005387 PE=3 SV=1		72	38	42	58	50				A0A2H0ZF57	72		A0A2H0ZNF9	35	A0A2H0ZV04	56	A0A2H0ZYX4	75		A0A2H0ZIT1	39
	A0A2H0ZMX0	60S acidic ribosomal protein P1-A OS=Candida auris OX=498019 GN=B9J08_003250 PE=3 SV=1		71	46	38	77	50				A0A2H0ZMX0	71		A0A2H1A3R4	34	A0A2H0ZCG7	55	A0A5Q7YHU2	75		A0A5Q7YJ74	39
	A0A2H1A546	L-ascorbate oxidase OS=Candida auris OX=498019 GN=B9J08_000517 PE=3 SV=1		71	9	9	38	42				A0A2H1A546	71		A0A2H0ZV73	33	A0A2H0ZN28	50	A0A2H1A1S8	68		A0A2H0ZYX4	37
	A0A2H0ZM53	Glyceraldehyde-3-phosphate dehydrogenase OS=Candida auris OX=498019 GN=B9J08_003306 PE=3 SV=1		56	30	32	81	46				A0A2H0ZM53	56		A0A2H0ZIT1	31	A0A2H0ZF57	42	A0A2H1A533	65		A0A2H1A3R4	34
	A0A5Q7YHU2	Ribosome maturation protein SDO1/SBDS N-terminal domain-containing protein OS=Candida auris OX=498019 GN=B9J08_001153 PE=4 SV=1		53	62	86	75	53				A0A5Q7YHU2	53		A0A2H0ZM53	30	A0A2H0ZMX0	38	A0A2H1A3R4	63		A0A2H1A1S8	34
	A0A5Q7YJ74	Ubiquitin-40S ribosomal protein S27a OS=Candida auris OX=498019 GN=B9J08_000632 PE=3 SV=1		53	16	33	41	39				A0A5Q7YJ74	53		A0A2H0ZWG0	30	A0A2H1A1W0	34	A0A2H1A7S4	62		A0A2H0ZCU5	33
	A0A2H0ZNF9	Carboxypeptidase OS=Candida auris OX=498019 GN=B9J08_003793 PE=3 SV=1		52	35	67	50	30				A0A2H0ZNF9	52		A0A2H0ZNZ0	28	A0A5Q7YJ74	33	A0A2H0ZQS4	61		A0A2H1A599	31
	A0A2H0ZIT1	Phosphoglycerate mutase OS=Candida auris OX=498019 GN=B9J08_004375 PE=3 SV=1		51	31	32	76	39				A0A2H0ZIT1	51		A0A2H0ZCU5	27	A0A2H0ZIT1	32	A0A2H0ZF57	58		A0A2H0ZKY3	30
	A0A2H1A3R4	40S ribosomal protein S19-A OS=Candida auris OX=498019 GN=B9J08_000091 PE=3 SV=1		51	34	31	63	34				A0A2H1A3R4	51		A0A2H1A7S4	27	A0A2H0ZM53	32	A0A2H0ZV73	56		A0A2H0ZNF9	30
	A0A5C1DZP3	Histone H2B OS=Candida auris OX=498019 GN=B9J08_005145 PE=3 SV=1		49	17	12	23	21				A0A5C1DZP3	49		A0A2H0ZCG7	26	A0A2H1A3R4	31	A0A2H0ZNF9	50		A0A2H0ZNZ0	29
	A0A2H0ZV73	Nascent polypeptide-associated complex subunit alpha OS=Candida auris OX=498019 GN=B9J08_002345 PE=3 SV=1		48	33	20	56	26				A0A2H0ZV73	48		A0A2H0ZQS4	26	A0A2H1A1F9	31	A0A5Q7YJ74	41		A0A2H0ZUE7	28
	A0A2H1A1S8	Inhibitor I9 domain-containing protein OS=Candida auris OX=498019 GN=B9J08_001382 PE=3 SV=1		45	50	70	68	34				A0A2H1A1S8	45		A0A2H0ZCD7	23	A0A2H0ZFX8	30	A0A2H0ZCU5	39		A0A2H0ZV73	26
	A0A2H1A212	S-adenosylmethionine synthase OS=Candida auris OX=498019 GN=B9J08_001467 PE=3 SV=1		42	1	1	5	1				A0A2H1A212	42		A0A2H1A599	21	A0A2H0ZQS4	28	A0A2H1A546	38		A0A2H0ZQS4	26
	A0A2H0ZCU5	Histone H2A OS=Candida auris OX=498019 GN=B9J08_005144 PE=3 SV=1		40	27	26	39	33				A0A2H0ZCU5	40		A0A2H0ZWG5	20	A0A2H0ZP31	28	A0A2H0ZNZ0	37		A0A2H0ZCY7	26
	A0A2H0ZWG5	AMP-activated protein kinase glycogen-binding domain-containing protein OS=Candida auris OX=498019 GN=B9J08_002104 PE=4 SV=1		38	20	17	15	10				A0A2H0ZWG5	38		A0A2H0ZHZ9	20	A0A2H0ZIP1	27	A0A2H0ZWR9	36		A0A2H1A7S4	23
	A0A2H0ZYR1	Phosphoglycerate kinase OS=Candida auris OX=498019 GN=B9J08_001860 PE=3 SV=1		38	4	11	34	7				A0A2H0ZYR1	38		A0A2H0ZN28	19	A0A2H0ZCU5	26	A0A2H0ZYR1	34		A0A2H0ZE24	22
	A0A2H1A7S4	1,3-beta-glucanosyltransferase OS=Candida auris OX=498019 GN=B9J08_000384 PE=3 SV=1		37	27	61	62	23				A0A2H1A7S4	37		A0A2H0ZIP1	19	A0A2H0ZWL0	25	A0A2H0ZUE7	34		A0A2H1A679	22
	A0A2H0ZCD7	60S acidic ribosomal protein P2-A OS=Candida auris OX=498019 GN=B9J08_004999 PE=3 SV=1		36	23	16	27	18				A0A2H0ZCD7	36		A0A2H0ZK72	18	A0A2H0ZFX3	25	A0A2H1A7B1	33		A0A2H0ZG59	22
	A0A2H1A599	60S ribosomal protein L25 OS=Candida auris OX=498019 GN=B9J08_000554 PE=3 SV=1		36	21	12	31	31				A0A2H1A599	36		A0A5C1DZP3	17	A0A2H1A533	24	A0A2H1A599	31		A0A5C1DZP3	21
	A0A2H0ZWL0	AB hydrolase-1 domain-containing protein OS=Candida auris OX=498019 GN=B9J08_002166 PE=4 SV=1		34	11	25	19	1				A0A2H0ZWL0	34		A0A2H1A7B1	17	A0A2H0ZNZ0	22	A0A5Q7YJR0	28		A0A2H1A533	20
	A0A2H0ZUE7	Nuclear transport factor 2 OS=Candida auris OX=498019 GN=B9J08_004024 PE=4 SV=1		33	15	15	34	28				A0A2H0ZUE7	33		A0A2H1A1F9	16	A0A2H1A679	21	A0A2H1A679	27		A0A2H0ZKS5	19
	A0A2H1A1W0	alpha-mannosidase OS=Candida auris OX=498019 GN=B9J08_001383 PE=3 SV=1		32	15	34	26	2				A0A2H1A1W0	32		A0A5Q7YJ74	16	A0A2H0ZHZ9	21	A0A2H0ZCD7	27		A0A2H0ZS63	19
	A0A2H0ZNZ0	60S ribosomal protein L31-A OS=Candida auris OX=498019 GN=B9J08_003634 PE=3 SV=1		31	28	22	37	29				A0A2H0ZNZ0	31		A0A2H1A1W0	15	A0A2H0ZV73	20	A0A2H1A1W0	26		A0A2H0ZCD7	18
	A0A2H0ZM99	Heat shock protein SSA2 OS=Candida auris OX=498019 GN=B9J08_003364 PE=3 SV=1		30	10	8	21	15				A0A2H0ZM99	30		A0A2H0ZUE7	15	A0A2H0ZYV1	18	A0A2H1A0L0	26		A0A2H1A0L0	17
	A0A5Q7YG06	60S acidic ribosomal protein P2-B OS=Candida auris OX=498019 GN=B9J08_003756 PE=3 SV=1		30	14	10	20	16				A0A5Q7YG06	30		A0A2H1A7R9	15	A0A2H0ZWG5	17	A0A2H0ZCG7	25		A0A2H0ZMV3	16
	A0A2H1A1M3	Cofilin OS=Candida auris OX=498019 GN=B9J08_001311 PE=3 SV=1		29	10	15	18	13				A0A2H1A1M3	29		A0A2H0ZMV3	14	A0A2H0ZCD7	16	A0A2H1A7B3	25		A0A2H0ZFX3	16
	A0A2H0ZE24	RNA polymerase II degradation factor 1 OS=Candida auris OX=498019 GN=B9J08_005237 PE=3 SV=1		27	11	14	11	22				A0A2H0ZE24	27		A0A5Q7YG06	14	A0A2H1A7B1	16	A0A2H1A1F9	23		A0A2H1A2D9	16
	A0A2H0ZMV3	UV excision repair protein Rad23 OS=Candida auris OX=498019 GN=B9J08_003578 PE=4 SV=1		27	14	10	21	16				A0A2H0ZMV3	27		A0A2H0ZKA3	14	A0A2H0ZNI6	16	A0A5C1DZP3	23		A0A2H1A7B1	16
	A0A2H0ZWT5	Uncharacterized protein OS=Candida auris OX=498019 GN=B9J08_002234 PE=4 SV=1		27	2	4	4	3				A0A2H0ZWT5	27		A0A5Q7YJR0	13	A0A2H1A6V6	16	A0A2H0ZKS5	22		A0A5Q7YG06	16
	A0A2H1A7B1	60S acidic ribosomal protein P1-B OS=Candida auris OX=498019 GN=B9J08_000209 PE=3 SV=1		27	17	16	33	16				A0A2H1A7B1	27		A0A2H1A840	13	A0A2H1A0L0	16	A0A2H0ZK72	22		A0A2H0ZM99	15
	A0A2H1A2J2	Uncharacterized protein OS=Candida auris OX=498019 GN=B9J08_000112 PE=4 SV=1		26	3	3	8	1				A0A2H1A2J2	26		A0A2H0ZP31	13	A0A2H0ZTX6	16	A0A2H0ZMV3	21		A0A2H0ZIG7	15
	A0A2H1A7B3	Peptidase M20 dimerisation domain-containing protein OS=Candida auris OX=498019 GN=B9J08_000216 PE=3 SV=1		26	9	13	25	4				A0A2H1A7B3	26		A0A2H0ZW01	12	A0A5Q7YJR0	15	A0A2H0ZM99	21		A0A2H1A6V6	14
	A0A2H0ZWR9	Pyruvate decarboxylase OS=Candida auris OX=498019 GN=B9J08_002231 PE=3 SV=1		25	2	4	36	2				A0A2H0ZWR9	25		A0A2H1A4Z6	12	A0A2H0ZUE7	15	A0A2H1A6A1	21		A0A2H1A6A1	14
	A0A2H0ZS63	Cytochrome c oxidase subunit OS=Candida auris OX=498019 GN=B9J08_003005 PE=3 SV=1		24	11	12	21	19				A0A2H0ZS63	24		A0A2H0ZE24	11	A0A2H1A1M3	15	A0A2H0ZYV1	21		A0A2H1A1F9	13
	A0A2H0ZYV1	Glycosidase OS=Candida auris OX=498019 GN=B9J08_001901 PE=3 SV=1		23	9	18	21	8				A0A2H0ZYV1	23		A0A2H0ZWL0	11	A0A2H0ZE24	14	A0A2H0ZS63	21		A0A2H1A1M3	13
	A0A2H1A4Z6	peptidylprolyl isomerase OS=Candida auris OX=498019 GN=B9J08_001031 PE=1 SV=1		23	12	5	18	7				A0A2H1A4Z6	23		A0A2H0ZFX3	11	A0A2H1A7B3	13	A0A2H0ZQ69	21		A0A2H0ZFX8	13
	A0A2H0ZLC7	L-ascorbate oxidase OS=Candida auris OX=498019 GN=B9J08_002997 PE=3 SV=1		22	#N/A	1	7	2				A0A2H0ZLC7	22		A0A2H0ZS63	11	A0A2H1A1G0	13	A0A2H1A034	20		A0A2H1A739	12
	A0A2H1A679	Cysteine proteinase 1, mitochondrial OS=Candida auris OX=498019 GN=B9J08_000871 PE=3 SV=1		21	5	21	27	22				A0A2H1A679	21		A0A2H0ZM99	10	A0A2H1A599	12	A0A5Q7YG06	20		A0A2H1A7N8	12
	A0A2H1A0L0	5'/3'-nucleotidase SurE OS=Candida auris OX=498019 GN=B9J08_001613 PE=3 SV=1		20	4	16	26	17				A0A2H1A0L0	20		A0A2H1A1M3	10	A0A2H1A154	12	A0A2H0ZFX8	20		A0A5Q7YJR0	11
	A0A2H1A252	Peptide hydrolase OS=Candida auris OX=498019 GN=B9J08_001506 PE=3 SV=1		20	#N/A	1	4	#N/A				A0A2H1A252	20		A0A2H0ZQB1	9	A0A5C1DZP3	12	A0A2H1A7R3	19		A0A2H1A7E5	11
	A0A2H1A1F9	Glyceraldehyde-3-phosphate dehydrogenase OS=Candida auris OX=498019 GN=B9J08_001227 PE=3 SV=1		19	16	31	23	13				A0A2H1A1F9	19		A0A2H0ZKS5	9	A0A2H0ZS63	12	A0A2H0ZWL0	19		A0A2H0ZQB1	10
	A0A2H1A1G0	Uncharacterized protein OS=Candida auris OX=498019 GN=B9J08_002151 PE=3 SV=1		19	8	13	17	7				A0A2H1A1G0	19		A0A2H0ZTX6	9	A0A2H0ZYR1	11	A0A2H1A1U6	19		A0A2H0ZWG5	10
	A0A5Q7YJR0	Thioredoxin OS=Candida auris OX=498019 GN=B9J08_000543 PE=3 SV=1		19	13	15	28	11				A0A5Q7YJR0	19		A0A2H1A7B3	9	A0A2H1A739	11	A0A2H1A6V6	19		A0A2H1A840	10
	A0A2H0ZCG7	thymidylate synthase OS=Candida auris OX=498019 GN=B9J08_005018 PE=3 SV=1		18	26	55	25	9				A0A2H0ZCG7	18		A0A2H0ZYV1	9	A0A2H0ZWW7	11	A0A2H1A739	18		A0A2H0ZHZ9	10
	A0A2H0ZFX8	Carboxypeptidase OS=Candida auris OX=498019 GN=B9J08_004572 PE=3 SV=1		18	7	30	20	13				A0A2H0ZFX8	18		A0A2H0ZV23	9	A0A2H0ZV23	11	A0A2H1A1M3	18		A0A2H0ZCG7	9
	A0A2H0ZV23	Catalase OS=Candida auris OX=498019 GN=B9J08_002298 PE=3 SV=1		18	9	11	16	#N/A				A0A2H0ZV23	18		A0A2H0ZZB5	9	A0A2H1A7R9	11	A0A2H1A4Z6	18		A0A2H0ZQJ2	9
	A0A2H1A739	60S ribosomal protein L38 OS=Candida auris OX=498019 GN=B9J08_000136 PE=3 SV=1		18	6	11	18	12				A0A2H1A739	18		A0A2H1A546	9	A0A2H0ZMV3	10	A0A2H1A7R9	18		A0A2H0ZI42	9
	A0A2H0ZIR0	Adenosylhomocysteinase OS=Candida auris OX=498019 GN=B9J08_004352 PE=3 SV=1		17	6	9	12	3				A0A2H0ZIR0	17		A0A2H0ZGT3	8	A0A2H0ZLA0	10	A0A2H0ZL86	17		A0A2H0ZKL3	9
	A0A2H1A7E5	40S ribosomal protein S17-B OS=Candida auris OX=498019 GN=B9J08_000254 PE=3 SV=1		17	5	4	16	11				A0A2H1A7E5	17		A0A2H1A1G0	8	A0A2H1A840	10	A0A2H1A1G0	17		A0A2H0ZDR9	8
	A0A2H1A7R3	Uncharacterized protein OS=Candida auris OX=498019 GN=B9J08_000381 PE=4 SV=1		17	7	6	19	3				A0A2H1A7R3	17		A0A2H1A154	8	A0A2H0ZQJ2	10	A0A2H0ZIG7	17		A0A2H0ZUP3	8
	A0A2H0ZIG7	ATP synthase subunit e, mitochondrial OS=Candida auris OX=498019 GN=B9J08_004266 PE=3 SV=1		16	4	8	17	15				A0A2H0ZIG7	16		A0A2H0ZQJ2	8	A0A5Q7YG06	10	A0A2H0ZV23	16		A0A2H1A361	8
	A0A2H0ZZB5	Superoxide dismutase [Cu-Zn] OS=Candida auris OX=498019 GN=B9J08_001381 PE=3 SV=1		16	9	2	13	6				A0A2H0ZZB5	16		A0A2H1A5Q4	8	A0A2H0ZL86	9	A0A2H1A7E5	16		A0A2H0ZJ33	8
	A0A2H1A361	Uncharacterized protein OS=Candida auris OX=498019 GN=B9J08_000354 PE=4 SV=1		16	3	5	7	8				A0A2H1A361	16		A0A2H0ZNI6	8	A0A2H0ZW01	9	A0A2H0ZN15	16		A0A2H0ZSJ0	8
	A0A2H1A6A1	Elongation factor 1-beta OS=Candida auris OX=498019 GN=B9J08_000914 PE=3 SV=1		16	8	5	21	14				A0A2H1A6A1	16		A0A2H1A6A1	8	A0A2H1A546	9	A0A2H1A2F0	16		A0A2H1A402	8
	A0A2H0ZCB4	SGTA homodimerisation domain-containing protein OS=Candida auris OX=498019 GN=B9J08_004969 PE=3 SV=1		15	6	1	7	6				A0A2H0ZCB4	15		A0A2H1A7M8	7	A0A2H0ZGT3	9	A0A2H0ZWG5	15		A0A2H0ZYV1	8
	A0A2H0ZGS4	UV excision repair protein RAD23 OS=Candida auris OX=498019 GN=B9J08_004856 PE=3 SV=1		15	4	#N/A	8	7				A0A2H0ZGS4	15		A0A2H0ZFX8	7	A0A2H0ZIR0	9	A0A2H0ZTX6	14		A0A2H0ZGI3	8
	A0A2H0ZKU9	Eisosome protein 1 OS=Candida auris OX=498019 GN=B9J08_002842 PE=3 SV=1		15	2	1	8	#N/A				A0A2H0ZKU9	15		A0A2H0ZJ48	7	A0A2H0ZJ48	9	A0A2H0ZIS9	14		A0A2H0ZQ69	8
	A0A2H1A533	Receptor L-domain domain-containing protein OS=Candida auris OX=498019 GN=B9J08_000614 PE=3 SV=1		15	55	24	65	20				A0A2H1A533	15		A0A2H0ZQ69	7	A0A2H0ZYW0	8	A0A2H1A7N8	14		A0A2H0ZGS4	7
	A0A2H1A6J9	V-type proton ATPase subunit E OS=Candida auris OX=498019 GN=B9J08_001005 PE=3 SV=1		15	2	4	5	3				A0A2H1A6J9	15		A0A2H1A7R3	7	A0A2H1A7M8	8	A0A2H0ZSJ0	13		A0A2H1A1F5	7
	A0A2H0ZFX3	1,3-beta-glucanosyltransferase OS=Candida auris OX=498019 GN=B9J08_005245 PE=3 SV=1		14	11	25	10	16				A0A2H0ZFX3	14		A0A2H0ZWW7	6	A0A2H0ZM99	8	A0A2H1A6T1	13		A0A2H0ZG69	7
	A0A2H0ZIS9	Elongation factor 1-alpha OS=Candida auris OX=498019 GN=B9J08_003610 PE=3 SV=1		14	#N/A	7	14	4				A0A2H0ZIS9	14		A0A2H0ZSJ0	6	A0A2H1A034	8	A0A2H0ZZB5	13		A0A2H1A1G0	7
	A0A2H0ZKL3	chitinase OS=Candida auris OX=498019 GN=B9J08_002761 PE=3 SV=1		14	2	8	6	9				A0A2H0ZKL3	14		A0A2H1A739	6	A0A2H0ZKL3	8	A0A2H0ZP21	13		A0A2H1A4Z6	7
	A0A2H0ZMH8	alpha,alpha-trehalase OS=Candida auris OX=498019 GN=B9J08_003397 PE=3 SV=1		14	1	2	6	3				A0A2H0ZMH8	14		A0A2H1A6T1	6	A0A2H1A5Q8	8	A0A2H0ZW01	13		A0A5Q7YC46	7
	A0A2H0ZQJ2	Uncharacterized protein OS=Candida auris OX=498019 GN=B9J08_001928 PE=3 SV=1		14	8	10	13	9				A0A2H0ZQJ2	14		A0A2H0ZCB4	6	A0A2H0ZK72	8	A0A2H0ZQJ2	13		A0A2H1A5Q8	7
	A0A2H0ZUP3	60S ribosomal protein L27 OS=Candida auris OX=498019 GN=B9J08_003919 PE=3 SV=1		14	3	3	8	8				A0A2H0ZUP3	14		A0A2H1A034	6	A0A2H0ZIG7	8	A0A2H0ZPA8	12		A0A2H0ZYR1	7
	A0A2H0ZW01	Uncharacterized protein OS=Candida auris OX=498019 GN=B9J08_002575 PE=3 SV=1		14	12	9	13	#N/A				A0A2H0ZW01	14		A0A2H1A7X9	6	A0A2H0ZP21	7	A0A2H1A582	12		A0A2H0ZNI6	7
	A0A2H0ZZL7	Uncharacterized protein OS=Candida auris OX=498019 GN=B9J08_001313 PE=4 SV=1		14	1	#N/A	5	#N/A				A0A2H0ZZL7	14		A0A2H0ZIR0	6	A0A2H0ZIS9	7	A0A2H0ZCM9	12		A0A2H0ZCB4	6
	A0A2H1A582	Eukaryotic translation initiation factor 3 subunit J OS=Candida auris OX=498019 GN=HCR1 PE=3 SV=1		14	5	2	12	3				A0A2H1A582	14		A0A2H0ZV46	6	A0A2H1A1U6	7	A0A2H1A4U4	12		A0A2H1A6T1	6
	A0A2H1A6T1	Peptidyl-prolyl cis-trans isomerase OS=Candida auris OX=498019 GN=B9J08_000025 PE=4 SV=1		14	6	4	13	6				A0A2H1A6T1	14		A0A2H0ZGJ6	5	A0A2H0ZUS6	7	A0A5Q7YE18	12		A0A2H0ZL86	6
	A0A2H0ZGJ6	Alkaline phosphatase OS=Candida auris OX=498019 GN=B9J08_004776 PE=3 SV=1		13	5	3	2	#N/A				A0A2H0ZGJ6	13		A0A2H1A421	5	A0A2H1A1Z4	7	A0A2H0ZIR0	12		A0A2H0ZN16	6
	A0A2H0ZKA3	Hyphally-regulated cell wall protein N-terminal domain-containing protein OS=Candida auris OX=498019 GN=B9J08_004451 PE=4 SV=1		13	14	113	11	64				A0A2H0ZKA3	13		A0A2H1A5I6	5	A0A2H0ZSJ0	7	A0A2H0ZE24	11		A0A2H1A154	6
	A0A2H0ZMT9	Uncharacterized protein OS=Candida auris OX=498019 GN=B9J08_003564 PE=4 SV=1		13	2	3	4	2				A0A2H0ZMT9	13		A0A2H1A679	5	A0A2H0ZKZ1	7	A0A2H1A1F5	11		A0A2H0ZWY7	6
	A0A2H0ZQ69	Cytochrome b-c1 complex subunit 10 OS=Candida auris OX=498019 GN=B9J08_001820 PE=4 SV=1		13	7	6	21	8				A0A2H0ZQ69	13		A0A2H1A4U4	5	A0A2H0ZGE3	6	A0A2H0ZWY7	11		A0A2H0ZJ48	6
	A0A2H0ZU04	Calcineurin-like phosphoesterase domain-containing protein OS=Candida auris OX=498019 GN=B9J08_003797 PE=4 SV=1		13	1	4	5	1				A0A2H0ZU04	13		A0A2H1A7N8	5	A0A2H0ZJ33	6	A0A2H0ZTF5	11		A0A2H1A034	6
	A0A2H0ZVR7	alanine--glyoxylate transaminase OS=Candida auris OX=498019 GN=B9J08_002519 PE=3 SV=1		13	2	1	9	#N/A				A0A2H0ZVR7	13		A0A2H1A582	5	A0A2H0ZP55	6	A0A2H0ZN51	11		A0A2H0ZUS6	6
	A0A2H1A421	60S ribosomal protein L36 OS=Candida auris OX=498019 GN=B9J08_000727 PE=3 SV=1		13	5	3	5	2				A0A2H1A421	13		A0A2H0ZW02	5	A0A2H1A7R3	6	A0A2H0ZKA3	11		A0A2H0ZWW7	6
	A0A2H1A6V6	Nucleoside diphosphate kinase OS=Candida auris OX=498019 GN=B9J08_000816 PE=3 SV=1		13	4	16	19	14				A0A2H1A6V6	13		A0A2H0ZN06	5	A0A2H0ZW02	6	A0A5Q7YC46	11		A0A2H0ZK72	6
	A0A2H0ZGT3	Xaa-Pro aminopeptidase P OS=Candida auris OX=498019 GN=B9J08_004854 PE=3 SV=1		12	8	9	9	3				A0A2H0ZGT3	12		A0A2H0ZMT8	5	A0A2H0ZQ69	6	A0A2H0ZGI3	11		A0A2H1A6I3	6
	A0A2H0ZKS5	Uncharacterized protein OS=Candida auris OX=498019 GN=B9J08_002825 PE=4 SV=1		12	9	4	22	19				A0A2H0ZKS5	12		A0A2H1A7E5	5	A0A2H0ZQB1	5	A0A2H0ZYR6	10		A0A2H0ZZA1	6
	A0A2H0ZN06	Transketolase OS=Candida auris OX=498019 GN=B9J08_003615 PE=3 SV=1		12	5	4	6	2				A0A2H0ZN06	12		A0A2H0ZYF4	5	A0A2H0ZCM9	5	A0A2H0ZFX3	10		A0A2H0ZZB5	6
	A0A2H1A034	60S ribosomal protein L23-B OS=Candida auris OX=498019 GN=B9J08_001081 PE=3 SV=1		12	6	8	20	6				A0A2H1A034	12		A0A2H0ZLY2	5	A0A2H0ZLY2	5	A0A2H1A840	10		A0A2H0ZTX6	5
	A0A2H0ZFV6	Type VII secretion-associated serine protease mycosin OS=Candida auris OX=498019 GN=B9J08_004552 PE=3 SV=1		11	1	1	5	1				A0A2H0ZFV6	11		A0A2H0ZCM9	4	A0A2H0ZV46	5	A0A2H1A5Q8	10		A0A2H1A4U4	5
	A0A2H0ZJP0	RRM domain-containing protein OS=Candida auris OX=498019 GN=B9J08_004367 PE=4 SV=1		11	1	1	2	1				A0A2H0ZJP0	11		A0A2H0ZD81	4	A0A2H1A647	5	A0A2H1A647	9		A0A2H1A2I2	5
	A0A2H0ZN15	Pyruvate kinase OS=Candida auris OX=498019 GN=B9J08_003632 PE=3 SV=1		11	2	4	16	2				A0A2H0ZN15	11		A0A2H0ZND6	4	A0A2H1A2F0	5	A0A2H0ZTB1	9		A0A2H0ZGP6	5
	A0A2H0ZNX1	alcohol dehydrogenase OS=Candida auris OX=498019 GN=B9J08_003614 PE=3 SV=1		11	#N/A	#N/A	3	#N/A				A0A2H0ZNX1	11		A0A2H1A0L0	4	A0A2H1A991	5	A0A2H0ZND6	9		A0A2H1A5E3	5
	A0A2H0ZQB1	SPX domain-containing protein OS=Candida auris OX=498019 GN=B9J08_001832 PE=4 SV=1		11	9	5	5	10				A0A2H0ZQB1	11		A0A2H1A647	4	A0A2H1A4Z6	5	A0A2H0ZGT3	9		A0A2H0ZS48	5
	A0A2H0ZSJ0	40S ribosomal protein S28-A OS=Candida auris OX=498019 GN=B9J08_003288 PE=3 SV=1		11	6	7	13	8				A0A2H0ZSJ0	11		A0A2H0ZGS4	4	A0A2H1A361	5	A0A2H1A154	9		A0A2H1A6B3	5
	A0A2H0ZWY7	Cap-associated protein CAF20 OS=Candida auris OX=498019 GN=B9J08_002307 PE=3 SV=1		11	2	1	11	6				A0A2H0ZWY7	11		A0A2H1A6I3	4	A0A2H1A6A1	5	A0A2H1A402	9		A0A2H1A7X9	5
	A0A2H1A7X9	Pal1 cell morphology protein OS=Candida auris OX=498019 GN=B9J08_000457 PE=4 SV=1		11	6	2	9	5				A0A2H1A7X9	11		A0A2H0ZIG7	4	A0A5C1DWY4	5	A0A2H1A7X9	9		A0A2H0ZPA8	4
	A0A2H0ZG69	60S ribosomal protein L32 OS=Candida auris OX=498019 GN=B9J08_005382 PE=3 SV=1		10	2	2	3	7				A0A2H0ZG69	10		A0A2H0ZYR1	4	A0A2H1A6I3	5	A0A2H0ZVR7	9		A0A2H0ZW26	4
	A0A2H0ZGI3	40S ribosomal protein S12 OS=Candida auris OX=498019 GN=B9J08_004761 PE=3 SV=1		10	1	4	11	8				A0A2H0ZGI3	10		A0A2H1A6V6	4	A0A2H0ZGR0	4	A0A2H0ZWW7	9		A0A2H1A7B3	4
	A0A2H0ZJ33	60S ribosomal protein L8 OS=Candida auris OX=498019 GN=B9J08_004434 PE=3 SV=1		10	3	6	6	8				A0A2H0ZJ33	10		A0A2H0ZEG1	3	A0A2H0ZYC5	4	A0A2H0ZGE3	8		A0A2H0ZND6	4
	A0A2H0ZMU0	Uncharacterized protein OS=Candida auris OX=498019 GN=B9J08_003218 PE=4 SV=1		10	#N/A	#N/A	4	3				A0A2H0ZMU0	10		A0A2H0ZVC5	3	A0A2H1A6T1	4	A0A2H0ZGS4	8		A0A2H0ZD81	4
	A0A2H0ZND6	40S ribosomal protein S15 OS=Candida auris OX=498019 GN=B9J08_003755 PE=3 SV=1		10	4	2	9	4				A0A2H0ZND6	10		A0A2H0ZYR6	3	A0A2H0ZKS5	4	A0A2H0ZUP3	8		A0A5C1DUY5	4
	A0A2H0ZVI8	Branched-chain-amino-acid aminotransferase OS=Candida auris OX=498019 GN=B9J08_002453 PE=3 SV=1		10	#N/A	#N/A	8	#N/A				A0A2H0ZVI8	10		A0A2H0ZUP3	3	A0A2H0ZU04	4	A0A2H1A2J2	8		A0A2H0ZIS9	4
	A0A2H0ZWD9	SSD domain-containing protein OS=Candida auris OX=498019 GN=B9J08_002105 PE=3 SV=1		10	#N/A	2	3	#N/A				A0A2H0ZWD9	10		A0A2H0ZYC5	3	A0A2H0ZWT5	4	A0A2H1A7M8	8		A0A2H1A787	4
	A0A2H0ZYF4	Peptidase M20 dimerisation domain-containing protein OS=Candida auris OX=498019 GN=B9J08_001752 PE=3 SV=1		10	5	2	2	#N/A				A0A2H0ZYF4	10		A0A2H0ZL86	3	A0A5Q7YF84	4	A0A2H0ZD81	8		A0A5C1DWY4	4
	A0A2H1A154	WW domain-containing protein OS=Candida auris OX=498019 GN=B9J08_001179 PE=4 SV=1		10	8	12	9	6				A0A2H1A154	10		A0A2H0ZCD2	3	A0A2H1A1T9	4	A0A5C1DWY4	8		A0A2H1A145	4
	A0A2H1A2B8	Uncharacterized protein OS=Candida auris OX=498019 GN=B9J08_000030 PE=4 SV=1		10	#N/A	#N/A	#N/A	#N/A				A0A2H1A2B8	10		A0A2H0ZGR0	3	A0A2H0ZGI3	4	A0A2H0ZVI8	8		A0A2H1A1Z4	4
	A0A2H1A2D9	Superoxide dismutase copper/zinc binding domain-containing protein OS=Candida auris OX=498019 GN=B9J08_001292 PE=4 SV=1		10	#N/A	#N/A	#N/A	16				A0A2H1A2D9	10		A0A2H0ZJ33	3	A0A2H1A5Q4	4	A0A2H0ZKU9	8		A0A5Q7YKS6	4
	A0A2H1A402	Uncharacterized protein OS=Candida auris OX=498019 GN=B9J08_000692 PE=4 SV=1		10	3	3	9	8				A0A2H1A402	10		A0A2H1A226	3	A0A2H0ZZA1	4	A0A2H0ZG98	7		A0A2H0ZQ75	4
	A0A2H1A4U4	Ribosomal protein L24 OS=Candida auris OX=498019 GN=B9J08_000955 PE=3 SV=1		10	5	2	12	5				A0A2H1A4U4	10		A0A2H0ZYG9	3	A0A2H0ZQ75	4	A0A2H0ZIY1	7		A0A2H1A2F0	4
	A0A2H1A6B3	Uncharacterized protein OS=Candida auris OX=498019 GN=B9J08_000897 PE=4 SV=1		10	1	1	5	5				A0A2H1A6B3	10		A0A2H1A738	3	A0A2H0ZYJ8	4	A0A2H0ZDR9	7		A0A2H0ZV46	4
	A0A2H1A840	Uncharacterized protein OS=Candida auris OX=498019 GN=B9J08_000501 PE=3 SV=1		10	13	10	10	10				A0A2H1A840	10		A0A5C1DWY4	3	A0A2H1A7E5	4	A0A2H0ZKQ4	7		A0A2H0ZMH8	3
	A0A2H1A991	YCII-related domain-containing protein OS=Candida auris OX=498019 GN=B9J08_000478 PE=4 SV=1		10	2	5	6	1				A0A2H1A991	10		A0A2H1A145	3	A0A2H0ZWR9	4	A0A2H0ZCB4	7		A0A5C1DRN4	3
	A0A5C1DWY4	Clathrin light chain OS=Candida auris OX=498019 GN=B9J08_002206 PE=3 SV=1		10	3	5	8	4				A0A5C1DWY4	10		A0A2H0ZUS6	3	A0A2H0ZN15	4	A0A2H0ZLC7	7		A0A2H1A582	3
	A0A2H0ZPA8	Uncharacterized protein OS=Candida auris OX=498019 GN=B9J08_004073 PE=3 SV=1		9	2	4	12	4				A0A2H0ZPA8	9		A0A2H1A1U6	3	A0A2H0ZPA8	4	A0A5Q7YF84	7		A0A2H1A2B0	3
	A0A2H0ZQ96	Bifunctional purine biosynthesis protein ADE17 OS=Candida auris OX=498019 GN=B9J08_001850 PE=3 SV=1		9	1	1	2	1				A0A2H0ZQ96	9		A0A2H1A1F5	3	A0A2H1A6J9	4	A0A5C1DUY5	7		A0A2H0ZCD2	3
	A0A2H0ZWW7	Uncharacterized protein OS=Candida auris OX=498019 GN=B9J08_002285 PE=4 SV=1		9	6	11	9	6				A0A2H0ZWW7	9		A0A2H0ZDR2	3	A0A2H0ZN06	4	A0A2H0ZVY4	7		A0A2H1A6J9	3
	A0A2H0ZYR6	Triosephosphate isomerase OS=Candida auris OX=498019 GN=B9J08_001875 PE=3 SV=1		9	3	3	10	2				A0A2H0ZYR6	9		A0A2H1A402	3	A0A2H0ZEG1	3	A0A2H0ZV46	7		A0A2H0ZP21	3
	A0A2H0ZZA1	Ribosome assembly protein 3 OS=Candida auris OX=498019 GN=B9J08_001736 PE=3 SV=1		9	3	4	5	6				A0A2H0ZZA1	9		A0A2H0ZG31	3	A0A2H0ZSR2	3	A0A2H0ZF39	7		A0A2H0ZLY2	3
	A0A2H1A5Q8	60S acidic ribosomal protein P0 OS=Candida auris OX=498019 GN=B9J08_000711 PE=3 SV=1		9	1	8	10	7				A0A2H1A5Q8	9		A0A2H1A2J2	3	A0A2H0ZGJ6	3	A0A2H1A6I4	7		A0A2H1A772	3
	A0A2H0ZDP7	Aminopeptidase P N-terminal domain-containing protein OS=Candida auris OX=498019 GN=B9J08_005446 PE=3 SV=1		8	#N/A	#N/A	1	1				A0A2H0ZDP7	8		A0A2H1A361	3	A0A2H0ZYR6	3	A0A2H1A6I3	7		A0A2H0ZVY4	3
	A0A2H0ZDR9	U6 snRNA-associated Sm-like protein LSm5 OS=Candida auris OX=498019 GN=LSM5 PE=3 SV=1		8	1	2	7	8				A0A2H0ZDR9	8		A0A2H0ZYV7	3	A0A2H0ZUP3	3	A0A2H0ZZE9	7		A0A2H0ZWT5	3
	A0A2H0ZG98	Uncharacterized protein OS=Candida auris OX=498019 GN=B9J08_004660 PE=4 SV=1		8	2	3	7	#N/A				A0A2H0ZG98	8		A0A2H0ZZA1	3	A0A2H1A421	3	A0A2H0ZD48	7		A0A2H1A3T9	3
	A0A2H0ZJ48	Opaque-phase-specific protein OP4 OS=Candida auris OX=498019 GN=B9J08_004148 PE=4 SV=1		8	7	9	4	6				A0A2H0ZJ48	8		A0A2H0ZKZ1	3	A0A2H0ZTB1	3	A0A5Q7YKS6	7		A0A2H0ZW41	3
	A0A2H0ZN33	Uncharacterized protein OS=Candida auris OX=498019 GN=B9J08_003656 PE=4 SV=1		8	#N/A	2	5	1				A0A2H0ZN33	8		A0A2H1A233	3	A0A2H1A226	3	A0A2H1A361	7		A0A5Q7YCR7	3
	A0A2H0ZP21	DNA polymerase V OS=Candida auris OX=498019 GN=B9J08_003664 PE=3 SV=1		8	2	7	13	3				A0A2H0ZP21	8		A0A2H0ZYK3	3	A0A2H1A1F5	3	A0A2H0ZG36	6		A0A2H0ZVK5	3
	A0A2H0ZVK5	Prefoldin subunit 6 OS=Candida auris OX=498019 GN=B9J08_002440 PE=3 SV=1		8	2	2	5	3				A0A2H0ZVK5	8		A0A2H0ZG36	2	A0A2H1A738	3	A0A5C1DRN4	6		A0A2H0ZD64	3
	A0A2H0ZYV7	EH domain-containing and endocytosis protein 1 OS=Candida auris OX=498019 GN=B9J08_001572 PE=4 SV=1		8	3	1	3	1				A0A2H0ZYV7	8		A0A2H0ZKA5	2	A0A2H1A402	3	A0A2H0ZVC5	6		A0A2H0ZR16	3
	A0A2H0ZZE9	Uncharacterized protein OS=Candida auris OX=498019 GN=B9J08_001398 PE=4 SV=1		8	1	2	7	1				A0A2H0ZZE9	8		A0A2H0ZIY1	2	A0A2H0ZPZ4	3	A0A2H0ZMH8	6		A0A2H1A685	3
	A0A2H1A233	mRNA stability protein OS=Candida auris OX=498019 GN=B9J08_001200 PE=3 SV=1		8	3	1	2	1				A0A2H1A233	8		A0A5C1DRN4	2	A0A2H0ZLW4	3	A0A2H0ZH30	6		A0A2H0ZIR0	3
	A0A2H1A660	Fumarate reductase OS=Candida auris OX=498019 GN=B9J08_000874 PE=3 SV=1		8	#N/A	#N/A	1	#N/A				A0A2H1A660	8		A0A2H0ZXY4	2	A0A2H0ZD20	3	A0A2H1A3T9	6		A0A2H0ZMU0	3
	A0A2H1A7N8	60S ribosomal protein L28 OS=Candida auris OX=498019 GN=B9J08_000346 PE=3 SV=1		8	5	2	14	12				A0A2H1A7N8	8		A0A2H0ZYW0	2	A0A2H1A2J2	3	A0A2H0ZCP9	6		A0A5C1DWS7	3
	A0A2H0ZD48	Fructose-bisphosphate aldolase OS=Candida auris OX=498019 GN=B9J08_005239 PE=1 SV=1		7	#N/A	1	7	#N/A				A0A2H0ZD48	7		A0A2H0ZIE9	2	A0A2H1A247	3	A0A2H0ZCD2	6		A0A2H1A7R3	3
	A0A2H0ZIY1	Pre-mRNA polyadenylation factor FIP1 OS=Candida auris OX=498019 GN=B9J08_004384 PE=3 SV=1		7	2	2	7	#N/A				A0A2H0ZIY1	7		A0A2H0ZKU9	2	A0A2H0ZT69	3	A0A2H0ZW26	6		A0A2H0ZKQ4	3
	A0A2H0ZK72	4-amino-5-hydroxymethyl-2-methylpyrimidine phosphate synthase OS=Candida auris OX=498019 GN=B9J08_004450 PE=3 SV=1		7	18	8	22	6				A0A2H0ZK72	7		A0A2H0ZEH6	2	A0A2H0ZN00	3	A0A2H0ZJ33	6		A0A2H0ZGT3	3
	A0A2H0ZKZ1	Phosphatidylethanolamine-binding protein OS=Candida auris OX=498019 GN=B9J08_002882 PE=4 SV=1		7	3	7	5	1				A0A2H0ZKZ1	7		A0A2H0ZP21	2	A0A2H0ZD81	3	A0A2H0ZCA6	6		A0A2H0ZW02	3
	A0A2H0ZL86	Multiprotein-bridging factor 1 OS=Candida auris OX=498019 GN=B9J08_002970 PE=3 SV=1		7	3	9	17	6				A0A2H0ZL86	7		A0A2H0ZN15	2	A0A2H0ZXY4	3	A0A2H1A738	6		A0A2H0ZEG1	2
	A0A2H0ZLD6	Uncharacterized protein OS=Candida auris OX=498019 GN=B9J08_003020 PE=4 SV=1		7	2	2	3	2				A0A2H0ZLD6	7		A0A2H1A1V0	2	A0A2H1A6M5	3	A0A2H0ZT69	6		A0A2H0ZVJ3	2
	A0A2H0ZMT8	Flo11 domain-containing protein OS=Candida auris OX=498019 GN=B9J08_003550 PE=4 SV=1		7	5	#N/A	3	#N/A				A0A2H0ZMT8	7		A0A2H0ZVY4	2	A0A2H0ZJ05	3	A0A2H0ZGP6	6		A0A2H1A7M8	2
	A0A2H0ZN51	NADH-cytochrome b5 reductase OS=Candida auris OX=498019 GN=B9J08_003681 PE=3 SV=1		7	1	2	11	2				A0A2H0ZN51	7		A0A2H1A0J6	2	A0A2H0ZG98	3	A0A2H0ZKA4	6		A0A2H0ZMT9	2
	A0A2H0ZN60	Uncharacterized protein OS=Candida auris OX=498019 GN=B9J08_003675 PE=4 SV=1		7	1	1	2	2				A0A2H0ZN60	7		A0A2H0ZG69	2	A0A2H0ZWS7	3	A0A5Q7YJ19	6		A0A2H0ZYR6	2
	A0A2H0ZQ32	Uncharacterized protein OS=Candida auris OX=498019 GN=B9J08_001725 PE=4 SV=1		7	2	2	5	2				A0A2H0ZQ32	7		A0A2H0ZW29	2	A0A2H0ZMT9	3	A0A2H1A991	6		A0A2H1A806	2
	A0A2H0ZR79	Elongation factor 2 OS=Candida auris OX=498019 GN=B9J08_002772 PE=4 SV=1		7	#N/A	2	5	2				A0A2H0ZR79	7		A0A2H0ZH30	2	A0A2H0ZY70	2	A0A2H0ZKL3	6		A0A2H1A421	2
	A0A2H0ZW02	Peptidase A1 domain-containing protein OS=Candida auris OX=498019 GN=B9J08_001958 PE=3 SV=1		7	5	6	5	3				A0A2H0ZW02	7		A0A2H0ZEM3	2	A0A2H1A815	2	A0A2H0ZN06	6		A0A2H0ZR79	2
	A0A2H0ZW26	60S ribosomal protein L35 OS=Candida auris OX=498019 GN=B9J08_002277 PE=3 SV=1		7	#N/A	1	6	4				A0A2H0ZW26	7		A0A2H1A6M5	2	A0A2H0ZEH3	2	A0A2H0ZXV2	6		A0A2H0ZEH6	2
	A0A2H0ZW29	40S ribosomal protein S3 OS=Candida auris OX=498019 GN=B9J08_001974 PE=3 SV=1		7	2	#N/A	5	1				A0A2H0ZW29	7		A0A2H0ZWY7	2	A0A2H0ZMH8	2	A0A2H0ZKV9	6		A0A2H0ZS73	2
	A0A2H0ZW88	Uncharacterized protein OS=Candida auris OX=498019 GN=B9J08_002012 PE=4 SV=1		7	2	1	2	#N/A				A0A2H0ZW88	7		A0A2H0ZKQ4	2	A0A2H0ZDR9	2	A0A5C1DWS7	6		A0A2H0ZME0	2
	A0A2H0ZXR6	Thioredoxin domain-containing protein OS=Candida auris OX=498019 GN=B9J08_002143 PE=3 SV=1		7	1	#N/A	3	2				A0A2H0ZXR6	7		A0A2H0ZKL3	2	A0A2H1A4U4	2	A0A5Q7YCR7	6		A0A2H0ZN15	2
	A0A2H1A1F5	RRM domain-containing protein OS=Candida auris OX=498019 GN=B9J08_001276 PE=4 SV=1		7	3	3	11	7				A0A2H1A1F5	7		A0A2H0ZWT5	2	A0A2H0ZEH6	2	A0A2H1A2I2	6		A0A2H1A7U2	2
	A0A2H1A5E3	40S ribosomal protein S6 OS=Candida auris OX=498019 GN=B9J08_000771 PE=3 SV=1		7	#N/A	1	4	5				A0A2H1A5E3	7		A0A2H1A3T9	2	A0A2H0ZVK5	2	A0A2H0ZCU8	6		A0A2H0ZWR9	2
	A0A5C1DUY5	thioredoxin-dependent peroxiredoxin OS=Candida auris OX=498019 GN=B9J08_000645 PE=3 SV=1		7	#N/A	1	7	4				A0A5C1DUY5	7		A0A2H0ZVK5	2	A0A2H1A7U2	2	A0A2H1A2S6	6		A0A2H0ZP31	2
	A0A5Q7YKS6	60S ribosomal protein L12-A OS=Candida auris OX=498019 GN=B9J08_005336 PE=3 SV=1		7	2	1	7	4				A0A5Q7YKS6	7		A0A2H1A5I2	2	A0A2H1A582	2	A0A2H0ZP55	6		A0A2H0ZN60	2
	A0A2H0ZCM9	Uncharacterized protein OS=Candida auris OX=498019 GN=B9J08_005080 PE=4 SV=1		6	4	5	12	#N/A				A0A2H0ZCM9	6		A0A2H0ZTF5	2	A0A2H0ZYG9	2	A0A2H0ZEG1	5		A0A2H1A1T9	2
	A0A2H0ZD80	Protein YOP1 OS=Candida auris OX=498019 GN=B9J08_005283 PE=3 SV=1		6	#N/A	#N/A	1	1				A0A2H0ZD80	6		A0A2H1A767	2	A0A2H0ZG69	2	A0A2H0ZQB1	5		A0A2H0ZT69	2
	A0A2H0ZD81	60S ribosomal protein L6 OS=Candida auris OX=498019 GN=B9J08_004958 PE=3 SV=1		6	4	3	8	4				A0A2H0ZD81	6		A0A2H1A1T9	2	A0A5Q7YC46	2	A0A2H0ZS48	5		A0A5Q7YP06	2
	A0A2H0ZEH6	BZIP domain-containing protein OS=Candida auris OX=498019 GN=B9J08_005344 PE=4 SV=1		6	2	2	5	2				A0A2H0ZEH6	6		A0A2H0ZXV2	2	A0A2H1A3T9	2	A0A2H1A763	5		A0A2H1A647	2
	A0A2H0ZEM3	Phosphatidic acid phosphatase type 2/haloperoxidase domain-containing protein OS=Candida auris OX=498019 GN=B9J08_005414 PE=3 SV=1		6	2	2	1	#N/A				A0A2H0ZEM3	6		A0A5Q7YCR7	2	A0A2H0ZYK3	2	A0A2H0ZIH6	5		A0A2H0ZPZ4	2
	A0A2H0ZES9	Transaldolase OS=Candida auris OX=498019 GN=B9J08_005228 PE=3 SV=1		6	#N/A	1	4	#N/A				A0A2H0ZES9	6		A0A5Q7YJ19	2	A0A2H1A5I2	2	A0A2H1A7S1	5		A0A5Q7YF84	2
	A0A2H0ZFX1	60S ribosomal protein L7 OS=Candida auris OX=498019 GN=B9J08_004574 PE=3 SV=1		6	#N/A	#N/A	3	1				A0A2H0ZFX1	6		A0A2H0ZLW4	2	A0A2H1A7N8	2	A0A2H1A421	5		A0A2H0ZG36	2
	A0A2H0ZG31	Uncharacterized protein OS=Candida auris OX=498019 GN=B9J08_005275 PE=4 SV=1		6	3	2	2	2				A0A2H0ZG31	6		A0A2H1A1Z4	2	A0A2H0ZD64	2	A0A2H0ZR79	5		A0A2H1A767	2
	A0A2H0ZGP6	Uncharacterized protein OS=Candida auris OX=498019 GN=B9J08_004821 PE=4 SV=1		6	1	2	6	5				A0A2H0ZGP6	6		A0A2H1A685	2	A0A5Q7YJ19	2	A0A2H0ZEH6	5		A0A2H0ZXV2	2
	A0A2H0ZIH6	Uncharacterized protein OS=Candida auris OX=498019 GN=B9J08_004237 PE=3 SV=1		6	#N/A	#N/A	5	#N/A				A0A2H0ZIH6	6		A0A2H1A7S6	2	A0A2H0ZZE9	2	A0A2H1A6B3	5		A0A5Q7YE18	2
	A0A2H0ZKV9	Plasma membrane ATPase OS=Candida auris OX=498019 GN=B9J08_002855 PE=3 SV=1		6	#N/A	2	6	1				A0A2H0ZKV9	6		A0A2H1A2F0	2	A0A2H0ZP70	2	A0A2H0ZKZ1	5		A0A2H0ZG31	2
	A0A2H0ZLP7	60S ribosomal protein L17-B OS=Candida auris OX=498019 GN=B9J08_003127 PE=3 SV=1		6	#N/A	#N/A	2	1				A0A2H0ZLP7	6		A0A2H0ZQ75	2	A0A2H0ZG31	2	A0A2H0ZVK5	5		A0A2H0ZVC5	2
	A0A2H0ZLQ0	SH3 domain-containing protein OS=Candida auris OX=498019 GN=B9J08_003151 PE=4 SV=1		6	1	2	3	2				A0A2H0ZLQ0	6		A0A2H0ZQ32	2	A0A2H0ZYF4	2	A0A2H1A212	5		A0A2H0ZK66	2
	A0A2H0ZSR9	Uncharacterized protein OS=Candida auris OX=498019 GN=B9J08_003314 PE=4 SV=1		6	#N/A	2	#N/A	1				A0A2H0ZSR9	6		A0A2H1A991	2	A0A2H1A685	2	A0A2H0ZLA0	5		A0A2H1A754	2
	A0A2H0ZTF5	Putative 5'-nucleotidase C-terminal domain-containing protein OS=Candida auris OX=498019 GN=B9J08_003581 PE=4 SV=1		6	2	1	11	#N/A				A0A2H0ZTF5	6		A0A2H0ZLD6	2	A0A2H0ZKB4	2	A0A2H0ZPZ4	5		A0A2H1A1L1	2
	A0A2H0ZVY4	Peptidase S59 domain-containing protein OS=Candida auris OX=498019 GN=B9J08_002570 PE=3 SV=1		6	2	1	7	3				A0A2H0ZVY4	6		A0A2H0ZGE3	2	A0A2H0ZQ32	2	A0A2H0ZW02	5		A0A5Q7YMH1	2
	A0A2H0ZXV2	Glutamate decarboxylase OS=Candida auris OX=498019 GN=B9J08_001591 PE=3 SV=1		6	2	#N/A	6	2				A0A2H0ZXV2	6		A0A2H1A238	2	A0A2H0ZLD6	2	A0A2H0ZLL8	5		A0A2H0ZNG2	2
	A0A2H0ZYN7	Copper transport protein OS=Candida auris OX=498019 GN=B9J08_001856 PE=3 SV=1		6	#N/A	#N/A	1	#N/A				A0A2H0ZYN7	6		A0A2H0ZWR9	2	A0A2H1A763	2	A0A2H0ZFV6	5		A0A2H0ZQ32	2
	A0A2H1A238	Phosphate:H+ symporter OS=Candida auris OX=498019 GN=B9J08_001464 PE=4 SV=1		6	2	#N/A	2	1				A0A2H1A238	6		A0A2H0ZPZ4	2	A0A2H1A3C7	2	A0A2H1A6J9	5		A0A2H0ZLD6	2
	A0A2H1A2I3	t-SNARE coiled-coil homology domain-containing protein OS=Candida auris OX=498019 GN=B9J08_001323 PE=3 SV=1		6	#N/A	#N/A	#N/A	#N/A				A0A2H1A2I3	6		A0A5Q7YKS6	2	A0A2H1A1V0	2	A0A2H1A145	5		A0A2H1A763	2
	A0A2H1A2W2	FAD dependent oxidoreductase domain-containing protein OS=Candida auris OX=498019 GN=B9J08_000253 PE=4 SV=1		6	#N/A	1	#N/A	1				A0A2H1A2W2	6		A0A2H0ZVR7	2	A0A2H0ZME0	2	A0A2H0ZZL7	5		A0A2H0ZGR0	2
	A0A2H1A6I3	ATP-dependent RNA helicase eIF4A OS=Candida auris OX=498019 GN=B9J08_000996 PE=3 SV=1		6	4	5	7	6				A0A2H1A6I3	6		A0A2H0ZS35	2	A0A2H1A0J6	2	A0A2H0ZXM8	5		A0A2H1A1W0	2
	A0A2H1A815	Cell division control protein 48 OS=Candida auris OX=498019 GN=B9J08_000480 PE=4 SV=1		6	#N/A	2	3	1				A0A2H1A815	6		A0A2H0ZS73	2	A0A2H0ZEM3	2	A0A2H0ZU04	5		A0A2H1A6M5	2
	A0A5C1DRN4	60S ribosomal protein L24 OS=Candida auris OX=498019 GN=B9J08_002718 PE=3 SV=1		6	2	1	6	3				A0A5C1DRN4	6		A0A2H1A6J9	2	A0A2H1A7X9	2	A0A2H0ZUS6	5		A0A2H0ZL67	2
	A0A5C1DWS7	Translationally-controlled tumor protein homolog OS=Candida auris OX=498019 GN=B9J08_002152 PE=3 SV=1		6	1	#N/A	6	3				A0A5C1DWS7	6		A0A2H0ZK66	2	A0A2H0ZR79	2	A0A2H0ZV74	5		A0A2H0ZLC7	2
	A0A2H0ZGE8	Cytochrome b5 heme-binding domain-containing protein OS=Candida auris OX=498019 GN=B9J08_004742 PE=3 SV=1		5	#N/A	#N/A	#N/A	#N/A				A0A2H0ZGE8	5		A0A2H0ZPA8	2	A0A2H0ZIU6	2	A0A2H1A1T9	5		A0A2H0ZLQ0	2
	A0A2H0ZJ11	Uncharacterized protein OS=Candida auris OX=498019 GN=B9J08_004449 PE=4 SV=1		5	#N/A	#N/A	#N/A	#N/A				A0A2H0ZJ11	5		A0A2H0ZW88	2	A0A2H0ZKA4	2	A0A2H0ZNI6	5		A0A2H0ZN51	2
	A0A2H0ZM81	Late endosomal/lysosomal adaptor and MAPK and MTOR activator 1 OS=Candida auris OX=498019 GN=B9J08_003344 PE=4 SV=1		5	#N/A	#N/A	4	#N/A				A0A2H0ZM81	5		A0A2H0ZMT9	2	A0A2H0ZL67	2	A0A2H0ZQ32	5		A0A2H0ZDL2	2
	A0A2H0ZNF7	Uncharacterized protein OS=Candida auris OX=498019 GN=B9J08_003453 PE=3 SV=1		5	#N/A	#N/A	2	#N/A				A0A2H0ZNF7	5		A0A2H0ZK31	2	A0A2H0ZWD9	2	A0A2H0ZZA1	5		A0A2H0ZXR6	2
	A0A2H0ZS48	40S ribosomal protein S24 OS=Candida auris OX=498019 GN=B9J08_003089 PE=3 SV=1		5	1	1	5	5				A0A2H0ZS48	5		A0A2H0ZG98	2	A0A2H0ZKV9	2	A0A2H0ZW29	5		A0A2H0ZYK3	2
	A0A2H0ZVG3	SAP domain-containing protein OS=Candida auris OX=498019 GN=B9J08_002426 PE=4 SV=1		5	1	1	1	1				A0A2H0ZVG3	5		A0A2H1A4D9	1	A0A2H0ZDG6	2	A0A2H0ZN33	5		A0A2H0ZP42	2
	A0A2H0ZXW8	Uncharacterized protein OS=Candida auris OX=498019 GN=B9J08_001590 PE=4 SV=1		5	#N/A	#N/A	2	#N/A				A0A2H0ZXW8	5		A0A2H0ZP17	1	A0A2H1A7U1	2	A0A2H0ZMT9	4		A0A2H0ZN06	2
	A0A2H0ZXY4	Uncharacterized protein OS=Candida auris OX=498019 GN=B9J08_002262 PE=3 SV=1		5	2	3	3	1				A0A2H0ZXY4	5		A0A2H0ZDN9	1	A0A2H0ZN33	2	A0A2H1A0X1	4		A0A2H0ZQR0	1
	A0A2H0ZYG9	LsmAD domain-containing protein OS=Candida auris OX=498019 GN=B9J08_001779 PE=4 SV=1		5	3	2	3	1				A0A2H0ZYG9	5		A0A2H0ZGA2	1	A0A2H0ZN51	2	A0A2H0ZMJ8	4		A0A2H1A812	1
	A0A2H0ZZQ6	Cytochrome b5 heme-binding domain-containing protein OS=Candida auris OX=498019 GN=B9J08_001847 PE=3 SV=1		5	#N/A	1	1	#N/A				A0A2H0ZZQ6	5		A0A2H0ZKL8	1	A0A2H0ZML0	2	A0A2H0ZQK7	4		A0A2H0ZXT8	1
	A0A2H1A0X0	Thioredoxin reductase OS=Candida auris OX=498019 GN=B9J08_001090 PE=3 SV=1		5	1	#N/A	4	#N/A				A0A2H1A0X0	5		A0A2H0ZMH8	1	A0A2H0ZFR2	2	A0A2H1A0X0	4		A0A2H1A1N1	1
	A0A2H1A1T9	Mitochondrial import inner membrane translocase subunit OS=Candida auris OX=498019 GN=B9J08_001392 PE=3 SV=1		5	2	4	5	2				A0A2H1A1T9	5		A0A2H0ZP76	1	A0A2H0ZND6	2	A0A2H1A247	4		A0A2H0ZP76	1
	A0A2H1A1V0	Dienelactone hydrolase domain-containing protein OS=Candida auris OX=498019 GN=B9J08_001403 PE=4 SV=1		5	2	2	2	1				A0A2H1A1V0	5		A0A2H0ZIT5	1	A0A2H0ZZB5	2	A0A2H0ZM02	4		A0A2H0ZW22	1
	A0A2H1A226	V-type proton ATPase subunit G OS=Candida auris OX=498019 GN=B9J08_001150 PE=3 SV=1		5	3	3	1	1				A0A2H1A226	5		A0A2H0ZMJ8	1	A0A2H0ZDB4	2	A0A2H0ZYJ8	4		A0A2H0ZIE9	1
	A0A2H1A247	Uroporphyrinogen decarboxylase OS=Candida auris OX=498019 GN=B9J08_001503 PE=3 SV=1		5	1	3	4	1				A0A2H1A247	5		A0A2H0ZGB6	1	A0A2H0ZVK4	2	A0A2H0ZN16	4		A0A2H1A786	1
	A0A2H1A2F0	Uncharacterized protein OS=Candida auris OX=498019 GN=B9J08_000084 PE=4 SV=1		5	2	5	16	4				A0A2H1A2F0	5		A0A2H0ZVY2	1	A0A2H0ZEP1	2	A0A2H0ZUB3	4		A0A2H0ZMJ8	1
	A0A2H1A2I2	non-chaperonin molecular chaperone ATPase OS=Candida auris OX=498019 GN=B9J08_000102 PE=3 SV=1		5	1	1	6	5				A0A2H1A2I2	5		A0A2H0ZQ00	1	A0A2H0ZVF7	2	A0A2H1A5E3	4		A0A2H0ZGB6	1
	A0A2H1A5I2	ABC transporter domain-containing protein OS=Candida auris OX=498019 GN=B9J08_000657 PE=3 SV=1		5	2	2	3	#N/A				A0A2H1A5I2	5		A0A2H0ZNZ9	1	A0A2H1A1H8	2	A0A2H0ZTK5	4		A0A2H0ZV45	1
	A0A2H1A647	Uncharacterized protein OS=Candida auris OX=498019 GN=B9J08_000846 PE=4 SV=1		5	4	5	9	2				A0A2H1A647	5		A0A2H1A7U2	1	A0A2H0ZVC5	2	A0A2H1A2B0	4		A0A2H0ZM30	1
	A0A2H1A7U2	Uncharacterized protein OS=Candida auris OX=498019 GN=B9J08_000049 PE=3 SV=1		5	1	2	2	2				A0A2H1A7U2	5		A0A2H1A6F1	1	A0A2H0ZLQ0	2	A0A2H1A7P0	4		A0A2H0ZNZ9	1
	A0A5Q7YC46	Uncharacterized protein OS=Candida auris OX=498019 GN=B9J08_002967 PE=3 SV=1		5	#N/A	2	11	7				A0A5Q7YC46	5		A0A2H0ZWH4	1	A0A2H0ZIY1	2	A0A2H0ZM81	4		A0A2H1A1V0	1
	A0A5Q7YCR7	Uncharacterized protein OS=Candida auris OX=498019 GN=B9J08_001425 PE=3 SV=1		5	2	2	6	3				A0A5Q7YCR7	5		A0A2H0ZR16	1	A0A2H0ZV74	2	A0A2H0ZWT5	4		A0A2H1A226	1
	A0A5Q7YJ19	Uncharacterized protein OS=Candida auris OX=498019 GN=B9J08_000952 PE=3 SV=1		5	2	2	6	1				A0A5Q7YJ19	5		A0A2H0ZU04	1	A0A2H0ZQV0	2	A0A2H0ZXQ5	4		A0A2H1A7P0	1
	A0A2H0ZCS4	Uncharacterized protein OS=Candida auris OX=498019 GN=B9J08_005123 PE=3 SV=1		4	#N/A	1	1	1				A0A2H0ZCS4	4		A0A2H0ZT68	1	A0A2H1A7D1	2	A0A2H1A685	4		A0A2H0ZC59	1
	A0A2H0ZCU8	Mitochondrial outer membrane protein porin OS=Candida auris OX=498019 GN=B9J08_005138 PE=3 SV=1		4	1	1	6	1				A0A2H0ZCU8	4		A0A2H0ZNA8	1	A0A2H0ZGP6	2	A0A2H0ZMU0	4		A0A2H0ZYG9	1
	A0A2H0ZD20	V-type proton ATPase subunit a OS=Candida auris OX=498019 GN=B9J08_005221 PE=3 SV=1		4	1	3	1	#N/A				A0A2H0ZD20	4		A0A2H0ZEP1	1	A0A2H0ZSR9	2	A0A2H1A9B9	4		A0A2H0ZDP7	1
	A0A2H0ZEW1	Uncharacterized protein OS=Candida auris OX=498019 GN=B9J08_005267 PE=4 SV=1		4	1	#N/A	1	#N/A				A0A2H0ZEW1	4		A0A2H1A5Q8	1	A0A5Q7YCR7	2	A0A2H0ZLT7	4		A0A2H0ZWH4	1
	A0A2H0ZGE3	Acetyltransferase component of pyruvate dehydrogenase complex OS=Candida auris OX=498019 GN=B9J08_004737 PE=3 SV=1		4	2	6	8	1				A0A2H0ZGE3	4		A0A2H0ZFP1	1	A0A2H1A4D9	1	A0A2H1A1Z4	4		A0A2H1A4T7	1
	A0A2H0ZJY8	ribonuclease T2 OS=Candida auris OX=498019 GN=B9J08_004351 PE=3 SV=1		4	#N/A	#N/A	2	#N/A				A0A2H0ZJY8	4		A0A2H1A5J7	1	A0A2H0ZDM8	1	A0A2H1A252	4		A0A2H0ZCA6	1
	A0A2H0ZK82	SH3 domain-containing protein OS=Candida auris OX=498019 GN=B9J08_004460 PE=4 SV=1		4	#N/A	#N/A	1	#N/A				A0A2H0ZK82	4		A0A2H0ZGI3	1	A0A2H1A734	1	A0A2H0ZES9	4		A0A2H1A403	1
	A0A2H0ZLE5	AMP-activated protein kinase glycogen-binding domain-containing protein OS=Candida auris OX=498019 GN=B9J08_003038 PE=4 SV=1		4	#N/A	#N/A	#N/A	#N/A				A0A2H0ZLE5	4		A0A5C1DWS7	1	A0A2H0ZQK7	1	A0A2H0ZQV0	4		A0A2H0ZVN7	1
	A0A2H0ZLT7	Cytochrome c oxidase subunit 8, mitochondrial OS=Candida auris OX=498019 GN=B9J08_003183 PE=3 SV=1		4	1	1	4	#N/A				A0A2H0ZLT7	4		A0A2H0ZKB6	1	A0A2H0ZW26	1	A0A2H0ZJ48	4		A0A2H0ZGW1	1
	A0A2H0ZLW4	Glutathione hydrolase OS=Candida auris OX=498019 GN=B9J08_003232 PE=4 SV=1		4	2	3	3	#N/A				A0A2H0ZLW4	4		A0A2H0ZVG3	1	A0A2H0ZGB6	1	A0A2H0ZVY2	4		A0A2H1A2W2	1
	A0A2H0ZLY2	Uncharacterized protein OS=Candida auris OX=498019 GN=B9J08_003223 PE=4 SV=1		4	5	5	#N/A	3				A0A2H0ZLY2	4		A0A2H1A247	1	A0A2H0ZQ00	1	A0A2H0ZLW3	4		A0A2H1A212	1
	A0A2H0ZM02	Vacuolar-sorting protein SNF7 OS=Candida auris OX=498019 GN=B9J08_003243 PE=4 SV=1		4	#N/A	#N/A	4	#N/A				A0A2H0ZM02	4		A0A2H1A2I2	1	A0A5C1DUY5	1	A0A2H1A937	4		A0A2H0ZLP7	1
	A0A2H0ZNI5	Uncharacterized protein OS=Candida auris OX=498019 GN=B9J08_003799 PE=3 SV=1		4	1	1	#N/A	1				A0A2H0ZNI5	4		A0A2H0ZN60	1	A0A2H1A5E3	1	A0A2H0ZP76	3		A0A2H0ZFP1	1
	A0A2H0ZNZ9	type II protein arginine methyltransferase OS=Candida auris OX=498019 GN=B9J08_003982 PE=3 SV=1		4	1	1	1	1				A0A2H0ZNZ9	4		A0A2H0ZXR6	1	A0A5Q7YFG0	1	A0A2H0ZJ05	3		A0A2H0ZSF0	1
	A0A2H0ZP03	DASH complex subunit DAD1 OS=Candida auris OX=498019 GN=B9J08_003969 PE=3 SV=1		4	1	#N/A	#N/A	1				A0A2H0ZP03	4		A0A2H0ZLT7	1	A0A2H0ZH30	1	A0A2H0ZQD9	3		A0A2H0ZV00	1
	A0A2H0ZP76	40S ribosomal protein S5 OS=Candida auris OX=498019 GN=B9J08_004067 PE=3 SV=1		4	1	1	3	1				A0A2H0ZP76	4		A0A2H0ZFV6	1	A0A2H0ZWH4	1	A0A2H1A3C7	3		A0A2H1A5J7	1
	A0A2H0ZQB3	Eukaryotic translation initiation factor 4C OS=Candida auris OX=498019 GN=B9J08_001871 PE=3 SV=1		4	#N/A	#N/A	#N/A	#N/A				A0A2H0ZQB3	4		A0A2H1A5I7	1	A0A2H0ZWY7	1	A0A2H0ZDU5	3		A0A2H0ZDC5	1
	A0A2H0ZQR0	Uncharacterized protein OS=Candida auris OX=498019 GN=B9J08_001910 PE=4 SV=1		4	#N/A	#N/A	2	1				A0A2H0ZQR0	4		A0A2H0ZCQ0	1	A0A2H1A2W2	1	A0A2H0ZIB4	3		A0A2H0ZCS4	1
	A0A2H0ZQV0	Citrate synthase OS=Candida auris OX=498019 GN=B9J08_002652 PE=3 SV=1		4	#N/A	2	4	#N/A				A0A2H0ZQV0	4		A0A2H0ZLP2	1	A0A2H0ZKF4	1	A0A2H0ZM86	3		A0A2H1A991	1
	A0A2H0ZS35	Uncharacterized protein OS=Candida auris OX=498019 GN=B9J08_003120 PE=4 SV=1		4	2	#N/A	#N/A	#N/A				A0A2H0ZS35	4		A0A2H0ZEH9	1	A0A2H0ZZQ6	1	A0A2H0ZFX1	3		A0A2H0ZZE9	1
	A0A2H0ZS73	Uncharacterized protein OS=Candida auris OX=498019 GN=B9J08_003169 PE=4 SV=1		4	2	#N/A	3	2				A0A2H0ZS73	4		A0A2H1A4M0	1	A0A2H1A5J7	1	A0A2H1A5C8	3		A0A2H0ZVG3	1
	A0A2H0ZUB3	60S ribosomal protein L34-B OS=Candida auris OX=498019 GN=B9J08_003393 PE=3 SV=1		4	#N/A	#N/A	4	1				A0A2H0ZUB3	4		A0A2H0ZKE4	1	A0A2H1A212	1	A0A2H0ZG69	3		A0A2H0ZGP0	1
	A0A2H0ZUN0	Signal peptidase complex subunit 2 OS=Candida auris OX=498019 GN=B9J08_003523 PE=3 SV=1		4	#N/A	#N/A	1	#N/A				A0A2H0ZUN0	4		A0A2H0ZEC3	1	A0A2H1A767	1	A0A2H0ZCW1	3		A0A2H0ZQ96	1
	A0A2H0ZUS6	glucan endo-1,3-beta-D-glucosidase OS=Candida auris OX=498019 GN=B9J08_003903 PE=3 SV=1		4	3	7	5	6				A0A2H0ZUS6	4		A0A2H0ZN00	1	A0A2H1A252	1	A0A2H0ZYG9	3		A0A2H0ZD43	1
	A0A2H0ZV45	Uncharacterized protein OS=Candida auris OX=498019 GN=B9J08_002322 PE=3 SV=1		4	#N/A	1	1	1				A0A2H0ZV45	4		A0A2H0ZCU8	1	A0A2H0ZVG3	1	A0A2H0ZWD9	3		A0A2H1A247	1
	A0A2H0ZV74	6-phosphogluconate dehydrogenase, decarboxylating OS=Candida auris OX=498019 GN=B9J08_002350 PE=3 SV=1		4	#N/A	2	5	1				A0A2H0ZV74	4		A0A2H0ZRN8	1	A0A2H0ZLT7	1	A0A2H0ZC96	3		A0A2H1A5P5	1
	A0A2H0ZV75	Reticulon-like protein OS=Candida auris OX=498019 GN=B9J08_002315 PE=4 SV=1		4	#N/A	#N/A	#N/A	#N/A				A0A2H0ZV75	4		A0A2H0ZW22	1	A0A2H0ZFV6	1	A0A2H0ZMT8	3		A0A2H0ZYV7	1
	A0A2H0ZVY2	Uncharacterized protein OS=Candida auris OX=498019 GN=B9J08_002528 PE=4 SV=1		4	1	1	4	#N/A				A0A2H0ZVY2	4		A0A2H0ZCP2	1	A0A2H1A5I7	1	A0A2H0ZS73	3		A0A2H0ZWI1	1
	A0A2H0ZYC5	Uncharacterized protein OS=Candida auris OX=498019 GN=B9J08_001751 PE=4 SV=1		4	3	4	2	#N/A				A0A2H0ZYC5	4		A0A2H0ZD20	1	A0A5C1DRN4	1	A0A2H0ZYW0	3		A0A2H0ZFV6	1
	A0A2H0ZYJ8	Uncharacterized protein OS=Candida auris OX=498019 GN=B9J08_001809 PE=3 SV=1		4	#N/A	4	4	#N/A				A0A2H0ZYJ8	4		A0A2H0ZJP0	1	A0A2H0ZN87	1	A0A5Q7YAZ2	3		A0A2H0ZYG5	1
	A0A2H1A145	Uncharacterized protein OS=Candida auris OX=498019 GN=B9J08_001147 PE=4 SV=1		4	3	#N/A	5	4				A0A2H1A145	4		A0A2H0ZQ92	1	A0A2H0ZP76	1	A0A2H0ZEP1	3		A0A2H1A5I7	1
	A0A2H1A1L1	60S ribosomal protein L16-B OS=Candida auris OX=498019 GN=B9J08_001278 PE=3 SV=1		4	#N/A	#N/A	1	2				A0A2H1A1L1	4		A0A2H0ZML0	1	A0A2H0ZZR8	1	A0A2H1A5I2	3		A0A2H0ZY11	1
	A0A2H1A7C7	3-isopropylmalate dehydrogenase OS=Candida auris OX=498019 GN=B9J08_000229 PE=3 SV=1		4	#N/A	1	#N/A	#N/A				A0A2H1A7C7	4		A0A2H1A763	1	A0A2H0ZWH2	1	A0A2H0ZZX2	3		A0A2H0ZU04	1
	A0A2H1A7M8	Uncharacterized protein OS=Candida auris OX=498019 GN=B9J08_000336 PE=4 SV=1		4	7	8	8	2				A0A2H1A7M8	4		A0A2H0ZGP1	1	A0A2H0ZCP9	1	A0A2H0ZKB4	3		A0A2H0ZEH9	1
	A0A2H1A7P0	pyridoxal 5'-phosphate synthase (glutamine hydrolyzing) OS=Candida auris OX=498019 GN=B9J08_000058 PE=3 SV=1		4	#N/A	1	4	1				A0A2H1A7P0	4		A0A2H0ZDG6	1	A0A2H0ZP39	1	A0A2H0ZD64	3		A0A2H0ZCN3	1
	A0A2H1A7S1	Uncharacterized protein OS=Candida auris OX=498019 GN=B9J08_000375 PE=4 SV=1		4	#N/A	1	5	#N/A				A0A2H1A7S1	4		A0A2H1A212	1	A0A2H0ZNU4	1	A0A2H0ZXR6	3		A0A2H0ZWJ1	1
	A0A5C1E2E2	Uncharacterized protein OS=Candida auris OX=498019 GN=B9J08_004227 PE=4 SV=1		4	1	1	1	#N/A				A0A5C1E2E2	4		A0A2H0ZS48	1	A0A2H0ZP95	1	A0A2H0ZM95	3		A0A2H1A2J2	1
	A0A0L0NQG7	60S ribosomal protein L10 OS=Candida auris OX=498019 GN=B9J08_002601 PE=3 SV=1		3	#N/A	#N/A	2	#N/A				A0A0L0NQG7	3		A0A2H0ZDR9	1	A0A2H0ZVY2	1	A0A2H0ZCD6	3		A0A2H0ZGA2	1
	A0A2H0ZCA6	Phosphatidylinositol-specific phospholipase C X domain-containing protein OS=Candida auris OX=498019 GN=B9J08_004962 PE=4 SV=1		3	#N/A	#N/A	6	1				A0A2H0ZCA6	3		A0A2H0ZD58	1	A0A2H0ZM86	1	A0A2H0ZQ75	3		A0A2H0ZYK1	1
	A0A2H0ZCD2	Uncharacterized protein OS=Candida auris OX=498019 GN=B9J08_004984 PE=4 SV=1		3	3	#N/A	6	3				A0A2H0ZCD2	3		A0A5C1E2E2	1	A0A2H0ZV45	1	A0A2H0ZC74	3		A0A2H0ZP03	1
	A0A2H0ZCN3	Respiratory growth induced protein 1 OS=Candida auris OX=498019 GN=B9J08_005075 PE=3 SV=1		3	#N/A	#N/A	1	1				A0A2H0ZCN3	3		A0A2H1A2S6	1	A0A2H0ZD58	1	A0A2H0ZEH9	3		A0A2H1A629	1
	A0A2H0ZCQ0	3-hydroxyanthranilate 3,4-dioxygenase OS=Candida auris OX=498019 GN=BNA1 PE=3 SV=1		3	1	#N/A	1	1				A0A2H0ZCQ0	3		A0A2H0ZY16	1	A0A5C1E2E2	1	A0A2H0ZLQ0	3		A0A2H0ZEI7	1
	A0A2H0ZD64	Ubiquitin-like protein SMT3 OS=Candida auris OX=498019 GN=B9J08_005259 PE=4 SV=1		3	#N/A	2	3	3				A0A2H0ZD64	3		A0A2H0ZVJ9	1	A0A2H0ZM30	1	A0A2H0ZNX1	3		A0A2H0ZM95	1
	A0A2H0ZEG1	Uncharacterized protein OS=Candida auris OX=498019 GN=B9J08_005333 PE=4 SV=1		3	3	3	5	2				A0A2H0ZEG1	3		A0A2H0ZZL7	1	A0A2H0ZTK5	1	A0A2H0ZGA2	3		A0A2H0ZCU8	1
	A0A2H0ZEH9	Mediator of RNA polymerase II transcription subunit 19 OS=Candida auris OX=498019 GN=MED19 PE=3 SV=1		3	1	#N/A	3	1				A0A2H0ZEH9	3		A0A2H0ZPC3	1	A0A2H0ZNI5	1	A0A2H0ZLD6	3		A0A2H0ZGE3	1
	A0A2H0ZF39	Adenylate kinase OS=Candida auris OX=498019 GN=ADK1 PE=3 SV=1		3	#N/A	1	7	#N/A				A0A2H0ZF39	3		A0A2H1A5Z8	1	A0A2H1A7P0	1	A0A2H1A5Q9	3		A0A2H1A8E8	1
	A0A2H0ZHV2	Uncharacterized protein OS=Candida auris OX=498019 GN=B9J08_004534 PE=3 SV=1		3	#N/A	#N/A	#N/A	#N/A				A0A2H0ZHV2	3		A0A2H1A0X0	1	A0A2H0ZYG0	1	A0A2H0ZYV7	3		A0A2H0ZVK4	1
	A0A2H0ZIB4	Endonuclease/exonuclease/phosphatase domain-containing protein OS=Candida auris OX=498019 GN=B9J08_004205 PE=4 SV=1		3	#N/A	#N/A	3	#N/A				A0A2H0ZIB4	3		A0A2H1A3H0	1	A0A2H0ZVY4	1	A0A2H0ZSS1	3		A0A2H0ZES0	1
	A0A2H0ZJ59	Thioredoxin-like fold domain-containing protein OS=Candida auris OX=498019 GN=B9J08_004454 PE=4 SV=1		3	1	1	3	#N/A				A0A2H0ZJ59	3		A0A2H0ZT69	1	A0A2H0ZK31	1	A0A2H0ZXY4	3		A0A2H0ZCP9	1
	A0A2H0ZJD9	Transcription initiation factor TFIID subunit 10 OS=Candida auris OX=498019 GN=B9J08_004247 PE=3 SV=1		3	#N/A	1	1	#N/A				A0A2H0ZJD9	3		A0A2H0ZLT8	1	A0A2H0ZPV9	1	A0A2H0ZGR0	3		A0A2H0ZQ68	1
	A0A2H0ZK31	Glycosidase OS=Candida auris OX=498019 GN=B9J08_004410 PE=3 SV=1		3	2	1	#N/A	#N/A				A0A2H0ZK31	3		A0A2H1A3E1	1	A0A2H0ZCB4	1	A0A2H0ZQG0	3		A0A2H1A233	1
	A0A2H0ZKB9	Large ribosomal subunit protein eL14 domain-containing protein OS=Candida auris OX=498019 GN=B9J08_004146 PE=3 SV=1		3	#N/A	#N/A	2	#N/A				A0A2H0ZKB9	3		A0A2H0ZDB4	1	A0A2H1A266	1	A0A2H1A815	3		A0A2H0ZD79	1
	A0A2H0ZKU0	Uncharacterized protein OS=Candida auris OX=498019 GN=B9J08_002834 PE=3 SV=1		3	#N/A	#N/A	#N/A	#N/A				A0A2H0ZKU0	3		A0A2H0ZQ96	1	A0A2H1A200	1	A0A2H1A787	3		A0A2H1A5C8	1
	A0A2H0ZL81	Peptide-methionine (R)-S-oxide reductase OS=Candida auris OX=498019 GN=B9J08_002972 PE=3 SV=1		3	#N/A	#N/A	#N/A	#N/A				A0A2H0ZL81	3		A0A2H0ZKA8	1	A0A2H0ZN60	1	A0A2H0ZJ59	3		A0A2H0ZFX1	1
	A0A2H0ZM95	Uncharacterized protein OS=Candida auris OX=498019 GN=B9J08_003357 PE=4 SV=1		3	#N/A	#N/A	3	1				A0A2H0ZM95	3		A0A2H0ZMK6	1	A0A2H1A7S1	1	A0A2H0ZLW4	3		A0A2H1A1W7	1
	A0A2H0ZPC3	Replication factor A protein 3 OS=Candida auris OX=498019 GN=B9J08_004044 PE=3 SV=1		3	1	1	1	#N/A				A0A2H0ZPC3	3		A0A2H0ZJR1	1	A0A5Q7YP06	1	A0A2H0ZML0	3		A0A2H1A238	1
	A0A2H0ZPE1	Uncharacterized protein OS=Candida auris OX=498019 GN=B9J08_001980 PE=4 SV=1		3	#N/A	#N/A	#N/A	#N/A				A0A2H0ZPE1	3		A0A2H1A1S6	1	A0A2H0ZNA8	1	A0A5Q7YMH1	3		A0A2H0ZVY1	1
	A0A2H0ZQ00	Uncharacterized protein OS=Candida auris OX=498019 GN=B9J08_001750 PE=4 SV=1		3	1	1	1	#N/A				A0A2H0ZQ00	3		A0A2H0ZHN7	1	A0A2H1A6B3	1	A0A2H0ZQR0	2		A0A2H0ZSR9	1
	A0A2H0ZQC4	RING-type E3 ubiquitin transferase OS=Candida auris OX=498019 GN=B9J08_001881 PE=4 SV=1		3	#N/A	#N/A	#N/A	#N/A				A0A2H0ZQC4	3		A0A2H1A690	1	A0A2H0ZJD9	1	A0A2H0ZKA5	2		A0A2H1A815	1
	A0A2H0ZQD9	60S ribosomal protein L22 OS=Candida auris OX=498019 GN=B9J08_001885 PE=3 SV=1		3	#N/A	1	3	#N/A				A0A2H0ZQD9	3		A0A2H0ZFR2	1	A0A2H0ZTF5	1	A0A2H1A5V7	2		A0A2H1A743	1
	A0A2H0ZQG0	Ribosomal protein OS=Candida auris OX=498019 GN=B9J08_001922 PE=3 SV=1		3	#N/A	#N/A	3	#N/A				A0A2H0ZQG0	3		A0A2H0ZN51	1	A0A2H0ZF39	1	A0A2H0ZGJ6	2		A0A2H0ZXY4	1
	A0A2H0ZRQ2	NAD(P)-binding domain-containing protein OS=Candida auris OX=498019 GN=B9J08_001853 PE=3 SV=1		3	#N/A	#N/A	#N/A	#N/A				A0A2H0ZRQ2	3		A0A2H0ZWQ9	1	A0A2H0ZVW8	1	A0A2H0ZKL8	2		A0A2H0ZDU6	1
	A0A2H0ZT69	ATP synthase subunit beta OS=Candida auris OX=498019 GN=B9J08_003508 PE=3 SV=1		3	1	3	6	2				A0A2H0ZT69	3		A0A2H0ZGP6	1	A0A2H0ZCS4	1	A0A2H0ZW88	2		A0A2H1A6Z0	1
	A0A2H0ZTB1	Uncharacterized protein OS=Candida auris OX=498019 GN=B9J08_003500 PE=4 SV=1		3	#N/A	3	9	#N/A				A0A2H0ZTB1	3		A0A2H0ZX31	1	A0A2H1A7C7	1	A0A2H0ZLT8	2		A0A2H0ZJP0	1
	A0A2H0ZTC4	Uncharacterized protein OS=Candida auris OX=498019 GN=B9J08_003569 PE=4 SV=1		3	#N/A	#N/A	#N/A	#N/A				A0A2H0ZTC4	3		A0A2H0ZJ59	1	A0A2H0ZQ96	1	A0A2H0ZTM6	2		A0A2H0ZN52	1
	A0A2H0ZTK5	Eukaryotic translation initiation factor eIF-1 OS=Candida auris OX=498019 GN=B9J08_003118 PE=3 SV=1		3	1	1	4	1				A0A2H0ZTK5	3		A0A5Q7YMH1	1	A0A2H0ZES9	1	A0A2H0ZEH3	2		A0A2H0ZKZ1	1
	A0A2H0ZTM6	40S ribosomal protein S10-A OS=Candida auris OX=498019 GN=B9J08_003107 PE=3 SV=1		3	#N/A	#N/A	2	#N/A				A0A2H0ZTM6	3		A0A2H0ZT09	1	A0A2H1A2I2	1	A0A2H0ZIE9	2		A0A2H0ZEC3	1
	A0A2H0ZTX6	glucan 1,3-beta-glucosidase OS=Candida auris OX=498019 GN=B9J08_003251 PE=3 SV=1		3	9	16	14	5				A0A2H0ZTX6	3		A0A2H0ZTK5	1	A0A2H0ZCU8	1	A0A2H0ZYC5	2		A0A2H1A2S6	1
	A0A2H0ZUG8	Uncharacterized protein OS=Candida auris OX=498019 GN=B9J08_003987 PE=3 SV=1		3	#N/A	#N/A	#N/A	1				A0A2H0ZUG8	3		A0A2H1A6B3	1	A0A2H0ZQV3	1	A0A2H0ZKB9	2		A0A2H0ZTK5	1
	A0A2H0ZV46	Endopolyphosphatase OS=Candida auris OX=498019 GN=B9J08_002325 PE=3 SV=1		3	6	5	7	4				A0A2H0ZV46	3		A0A2H0ZEW1	1	A0A2H0ZGA2	1	A0A2H0ZD43	2		A0A2H0ZX08	1
	A0A2H0ZVK4	Peptide hydrolase OS=Candida auris OX=498019 GN=B9J08_002463 PE=3 SV=1		3	#N/A	2	2	1				A0A2H0ZVK4	3		A0A2H0ZK73	1	A0A2H0ZGR2	1	A0A2H1A2F2	2		A0A2H0ZUB3	1
	A0A2H0ZVW8	Phosphotransferase OS=Candida auris OX=498019 GN=B9J08_002566 PE=3 SV=1		3	#N/A	1	2	#N/A				A0A2H0ZVW8	3		A0A2H1A667	1	A0A2H0ZLB8	1	A0A2H1A233	2		A0A2H0ZBW8	1
	A0A2H0ZYW0	Uncharacterized protein OS=Candida auris OX=498019 GN=B9J08_001932 PE=4 SV=1		3	2	8	3	#N/A				A0A2H0ZYW0	3		A0A2H0ZP03	1	A0A2H0ZDU5	1	A0A2H1A238	2		A0A2H0ZK23	1
	A0A2H1A1H8	BZIP domain-containing protein OS=Candida auris OX=498019 GN=B9J08_001270 PE=4 SV=1		3	#N/A	2	1	1				A0A2H1A1H8	3		A0A2H0ZGW7	1	A0A2H0ZP17	1	A0A2H0ZC50	2		A0A2H0ZDG6	1
	A0A2H1A2E4	Inosine-5'-monophosphate dehydrogenase OS=Candida auris OX=498019 GN=B9J08_000075 PE=3 SV=1		3	#N/A	#N/A	1	#N/A				A0A2H1A2E4	3		A0A2H0ZJ75	1	A0A2H0ZW88	1	A0A2H0ZJY8	2		A0A2H0ZD80	1
	A0A2H1A354	Uncharacterized protein OS=Candida auris OX=498019 GN=B9J08_001449 PE=4 SV=1		3	#N/A	#N/A	#N/A	#N/A				A0A2H1A354	3		A0A2H0ZZE9	1	A0A2H1A6S5	1	A0A2H1A7U2	2		A0A2H0ZNI5	1
	A0A2H1A4D9	Uncharacterized protein OS=Candida auris OX=498019 GN=B9J08_000809 PE=4 SV=1		3	1	1	1	#N/A				A0A2H1A4D9	3		A0A2H0ZH94	1	A0A2H1A7F5	1	A0A2H0ZM70	2		A0A2H0ZHN7	1
	A0A2H1A6F1	EKC/KEOPS complex subunit GON7 OS=Candida auris OX=498019 GN=B9J08_000953 PE=3 SV=1		3	1	#N/A	1	1				A0A2H1A6F1	3		A0A2H0ZLQ0	1	A0A2H0ZKU9	1	A0A2H0ZME0	2		A0A5Q7YAZ2	1
	A0A2H1A6M0	Uncharacterized protein OS=Candida auris OX=498019 GN=B9J08_001036 PE=3 SV=1		3	#N/A	#N/A	1	#N/A				A0A2H1A6M0	3		A0A2H1A5Y4	1	A0A2H1A3E1	1	A0A2H1A6M5	2		A0A2H1A7L1	1
	A0A2H1A6M5	Peptidase S8/S53 domain-containing protein OS=Candida auris OX=498019 GN=B9J08_001019 PE=3 SV=1		3	2	3	2	2				A0A2H1A6M5	3		A0A2H0ZXX2	1	A0A2H1A2F2	1	A0A2H0ZWH4	2		A0A2H0ZHF9	1
	A0A2H1A6V9	Homoserine dehydrogenase OS=Candida auris OX=498019 GN=B9J08_000055 PE=1 SV=1		3	#N/A	#N/A	#N/A	#N/A				A0A2H1A6V9	3		A0A2H0ZNI5	1	A0A2H0ZQD9	1	A0A2H0ZIH3	2		A0A2H0ZCQ0	1
	A0A2H1A763	quinol--cytochrome-c reductase OS=Candida auris OX=498019 GN=B9J08_000173 PE=4 SV=1		3	1	2	5	2				A0A2H1A763	3		A0A2H0ZI29	1	A0A2H0ZVJ9	1	A0A2H0ZLP7	2		A0A2H0ZQV3	1
	A0A2H1A772	Cystathionine gamma-lyase OS=Candida auris OX=498019 GN=B9J08_000174 PE=3 SV=1		3	#N/A	#N/A	#N/A	3				A0A2H1A772	3		A0A2H0ZJ62	1	A0A2H0ZP42	1	A0A5C1DW98	2		A0A2H0ZMA0	1
	A0A2H1A806	MARVEL domain-containing protein OS=Candida auris OX=498019 GN=B9J08_000471 PE=4 SV=1		3	#N/A	#N/A	#N/A	2				A0A2H1A806	3		A0A2H1A7R1	1	A0A5Q7YKS6	1	A0A2H0ZN60	2		A0A2H0ZKA8	1
	A0A2H1A8P4	Uncharacterized protein OS=Candida auris OX=498019 GN=B9J08_000369 PE=4 SV=1		3	#N/A	#N/A	#N/A	#N/A				A0A2H1A8P4	3		A0A2H1A3C7	1	A0A2H0ZJ59	1	A0A5Q7YP06	2		A0A5Q7YJ19	1
	A0A5Q7YP06	Uncharacterized protein OS=Candida auris OX=498019 GN=B9J08_004169 PE=3 SV=1		3	#N/A	1	2	2				A0A5Q7YP06	3		A0A2H0ZLU7	1	A0A2H1A3K1	1	A0A2H0ZT68	2		A0A2H0ZML0	1
	A0A0L0NT91	acetyl-CoA C-acyltransferase OS=Candida auris OX=498019 GN=B9J08_001484 PE=3 SV=1		2	#N/A	#N/A	#N/A	#N/A				A0A0L0NT91	2		A0A5Q7YHT6	1	A0A2H0ZNZ7	1	A0A2H0ZFP1	2		A0A2H1A3C7	1
	A0A2H0ZC50	Spermidine synthase OS=Candida auris OX=498019 GN=B9J08_004916 PE=3 SV=1		2	#N/A	#N/A	2	#N/A				A0A2H0ZC50	2		A0A2H1A810	1	A0A2H1A787	1	A0A2H0ZMW6	2		A0A2H0ZK71	1
	A0A2H0ZC74	Coronin OS=Candida auris OX=498019 GN=B9J08_004936 PE=3 SV=1		2	#N/A	#N/A	3	#N/A				A0A2H0ZC74	2		A0A2H0ZN03	1	A0A2H0ZM62	1	A0A2H1A5J7	2		A0A2H0ZMK6	1
	A0A2H0ZCW1	mannose-1-phosphate guanylyltransferase OS=Candida auris OX=498019 GN=B9J08_005161 PE=3 SV=1		2	#N/A	#N/A	3	#N/A				A0A2H0ZCW1	2		A0A2H1A3C9	1	A0A2H0ZG36	1	A0A2H1A767	2		A0A2H0ZKV9	1
	A0A2H0ZCZ9	DASH complex subunit DUO1 OS=Candida auris OX=498019 GN=B9J08_005202 PE=3 SV=1		2	#N/A	#N/A	#N/A	#N/A				A0A2H0ZCZ9	2				A0A2H0ZZX2	1	A0A2H0ZG31	2		A0A2H1A1H8	1
	A0A2H0ZD13	Dystroglycan-type cadherin-like domain-containing protein OS=Candida auris OX=498019 GN=B9J08_005205 PE=4 SV=1		2	#N/A	#N/A	#N/A	#N/A				A0A2H0ZD13	2				A0A2H0ZJP0	1	A0A2H1A1W7	2		A0A2H0ZN33	1
	A0A2H0ZDC4	Uncharacterized protein OS=Candida auris OX=498019 GN=B9J08_005329 PE=3 SV=1		2	#N/A	#N/A	#N/A	#N/A				A0A2H0ZDC4	2				A0A2H1A619	1	A0A2H0ZQ96	2		A0A2H0ZW25	1
	A0A2H0ZDE7	H/ACA ribonucleoprotein complex non-core subunit NAF1 OS=Candida auris OX=498019 GN=B9J08_005358 PE=3 SV=1		2	#N/A	#N/A	#N/A	#N/A				A0A2H0ZDE7	2				A0A2H0ZWF3	1	A0A2H0ZK66	2		A0A2H1A937	1
	A0A2H0ZDG6	Putative lipase ATG15 OS=Candida auris OX=498019 GN=B9J08_005379 PE=4 SV=1		2	1	2	1	1				A0A2H0ZDG6	2				A0A2H0ZI29	1	A0A2H0ZIU6	2		A0A2H1A5V9	1
	A0A2H0ZDK7	Uncharacterized protein OS=Candida auris OX=498019 GN=B9J08_005419 PE=4 SV=1		2	#N/A	#N/A	1	#N/A				A0A2H0ZDK7	2				A0A2H0ZMP9	1	A0A2H0ZVK4	2		A0A2H0ZV74	1
	A0A2H0ZDN9	Uncharacterized protein OS=Candida auris OX=498019 GN=B9J08_005451 PE=4 SV=1		2	1	#N/A	1	#N/A				A0A2H0ZDN9	2				A0A2H1A285	1	A0A2H1A1V0	2		A0A2H0ZIB8	1
	A0A2H0ZDU5	Mitochondrial GTP/GDP carrier protein 1 OS=Candida auris OX=498019 GN=B9J08_005501 PE=3 SV=1		2	#N/A	1	3	#N/A				A0A2H0ZDU5	2				A0A2H0ZK66	1	A0A2H0ZYK1	2		A0A2H0ZH94	1
	A0A2H0ZE19	FK506-binding protein OS=Candida auris OX=498019 GN=B9J08_004959 PE=3 SV=1		2	#N/A	#N/A	#N/A	#N/A				A0A2H0ZE19	2				A0A2H1A5Z8	1	A0A2H1A554	2		A0A5Q7YHT6	1
	A0A2H0ZEC3	Uncharacterized protein OS=Candida auris OX=498019 GN=B9J08_005024 PE=4 SV=1		2	1	#N/A	2	1				A0A2H0ZEC3	2				A0A2H0ZKA8	1	A0A2H0ZEC3	2		A0A2H0ZWL0	1
	A0A2H0ZEH3	Succinate--CoA ligase [ADP-forming] subunit beta, mitochondrial OS=Candida auris OX=498019 GN=B9J08_005128 PE=3 SV=1		2	#N/A	2	2	#N/A				A0A2H0ZEH3	2				A0A2H0ZM22	1	A0A2H0ZMJ4	2		A0A2H1A6F1	1
	A0A2H0ZEP1	RRM domain-containing protein OS=Candida auris OX=498019 GN=B9J08_005385 PE=4 SV=1		2	1	2	3	#N/A				A0A2H0ZEP1	2				A0A2H0ZJ62	1	A0A2H0ZXW8	2		A0A2H0ZNN2	1
	A0A2H0ZFC0	Guanine nucleotide-binding protein subunit beta-like protein OS=Candida auris OX=498019 GN=B9J08_005458 PE=3 SV=1		2	#N/A	#N/A	2	#N/A				A0A2H0ZFC0	2				A0A2H0ZJ27	1	A0A2H0ZV05	2		A0A2H0ZUG8	1
	A0A2H0ZFP1	U3 small nucleolar RNA-associated protein 14 OS=Candida auris OX=498019 GN=B9J08_004502 PE=4 SV=1		2	1	#N/A	2	1				A0A2H0ZFP1	2				A0A5Q7YFH4	1	A0A2H1A3U9	2		A0A2H0ZYU7	1
	A0A2H0ZFP3	Uncharacterized protein OS=Candida auris OX=498019 GN=B9J08_004510 PE=4 SV=1		2	#N/A	#N/A	#N/A	#N/A				A0A2H0ZFP3	2				A0A2H0ZLA7	1	A0A2H0ZM62	2		A0A2H0ZPR8	1
	A0A2H0ZG36	Cytochrome c oxidase assembly protein COX19 OS=Candida auris OX=498019 GN=B9J08_004635 PE=3 SV=1		2	2	1	6	2				A0A2H0ZG36	2				A0A2H0ZXH0	1	A0A2H0ZYF4	2		A0A2H0ZI85	1
	A0A2H0ZGA2	H/ACA ribonucleoprotein complex subunit 2 OS=Candida auris OX=498019 GN=B9J08_004689 PE=3 SV=1		2	1	1	3	1				A0A2H0ZGA2	2				A0A2H0ZW74	1	A0A2H0ZL67	2		A0A2H0ZNM4	1
	A0A2H0ZGK5	Cell wall mannoprotein PIR1 OS=Candida auris OX=498019 GN=B9J08_004786 PE=3 SV=1		2	#N/A	#N/A	#N/A	#N/A				A0A2H0ZGK5	2				A0A2H0ZXQ6	1	A0A2H0ZKV5	2		A0A2H0ZY59	1
	A0A2H0ZGN5	BZIP domain-containing protein OS=Candida auris OX=498019 GN=B9J08_004822 PE=4 SV=1		2	#N/A	#N/A	#N/A	#N/A				A0A2H0ZGN5	2				A0A2H0ZW25	1	A0A2H0ZP31	2		A0A2H0ZMC0	1
	A0A2H0ZGR0	Inactive metallocarboxypeptidase ECM14 OS=Candida auris OX=498019 GN=B9J08_004526 PE=3 SV=1		2	3	4	3	2				A0A2H0ZGR0	2				A0A2H1A3I7	1	A0A0L0NQG7	2		A0A2H0ZGW7	1
	A0A2H0ZGW7	Prefoldin subunit 4 OS=Candida auris OX=498019 GN=B9J08_004873 PE=3 SV=1		2	1	#N/A	#N/A	1				A0A2H0ZGW7	2				A0A2H1A233	1	A0A2H0ZQR4	2		A0A2H0ZD58	1
	A0A2H0ZH30	Uncharacterized protein OS=Candida auris OX=498019 GN=B9J08_004667 PE=4 SV=1		2	2	1	6	#N/A				A0A2H0ZH30	2				A0A2H1A8B6	1	A0A2H0ZDB4	2		A0A2H0ZW29	1
	A0A2H0ZI38	Uncharacterized protein OS=Candida auris OX=498019 GN=B9J08_004863 PE=4 SV=1		2	#N/A	#N/A	#N/A	#N/A				A0A2H0ZI38	2				A0A2H1A629	1	A0A2H0ZYK3	2		A0A2H0ZY16	1
	A0A2H0ZIX1	Nucleoporin NSP1-like C-terminal domain-containing protein OS=Candida auris OX=498019 GN=B9J08_004374 PE=3 SV=1		2	#N/A	#N/A	1	#N/A				A0A2H0ZIX1	2				A0A2H0ZNJ2	1	A0A2H0ZJP0	2		A0A2H0ZIU6	1
	A0A2H0ZIZ9	RRM domain-containing protein OS=Candida auris OX=498019 GN=B9J08_004432 PE=4 SV=1		2	#N/A	#N/A	1	#N/A				A0A2H0ZIZ9	2				A0A2H0ZYV7	1	A0A2H1A629	2		A0A2H0ZZ74	1
	A0A2H0ZK37	Uncharacterized protein OS=Candida auris OX=498019 GN=B9J08_002610 PE=4 SV=1		2	#N/A	1	1	#N/A				A0A2H0ZK37	2				A0A2H0ZL78	1	A0A2H0ZNF7	2		A0A2H0ZCF6	1
	A0A2H0ZK40	60S ribosomal protein L43 OS=Candida auris OX=498019 GN=B9J08_004391 PE=3 SV=1		2	#N/A	#N/A	#N/A	#N/A				A0A2H0ZK40	2				A0A2H1A7R1	1	A0A2H0ZWC4	2		A0A2H1A558	1
	A0A2H0ZKB4	Prohibitin OS=Candida auris OX=498019 GN=B9J08_004461 PE=3 SV=1		2	#N/A	2	3	#N/A				A0A2H0ZKB4	2				A0A2H0ZS48	1	A0A2H0ZVW8	2		A0A2H1A7D1	1
	A0A2H0ZKQ4	Uncharacterized protein OS=Candida auris OX=498019 GN=B9J08_002805 PE=4 SV=1		2	2	#N/A	7	3				A0A2H0ZKQ4	2				A0A2H0ZR33	1	A0A2H0ZGL4	2		A0A2H0ZFP2	1
	A0A2H0ZL34	Small nuclear ribonucleoprotein Sm D3 OS=Candida auris OX=498019 GN=B9J08_002923 PE=3 SV=1		2	#N/A	#N/A	1	#N/A				A0A2H0ZL34	2				A0A2H0ZMJ8	1	A0A2H0ZFC0	2		A0A2H0ZZT3	1
	A0A2H0ZLW3	Uncharacterized protein OS=Candida auris OX=498019 GN=B9J08_003214 PE=4 SV=1		2	#N/A	#N/A	4	#N/A				A0A2H0ZLW3	2				A0A2H0ZG34	1	A0A2H0ZMX2	1		A0A2H0ZJA8	1
	A0A2H0ZM30	40S ribosomal protein S18-B OS=Candida auris OX=498019 GN=B9J08_003273 PE=3 SV=1		2	#N/A	1	1	1				A0A2H0ZM30	2				A0A2H0ZVR7	1	A0A2H1A4D9	1		A0A2H1A5R3	1
	A0A2H0ZM62	Major facilitator superfamily (MFS) profile domain-containing protein OS=Candida auris OX=498019 GN=B9J08_002974 PE=4 SV=1		2	#N/A	1	2	#N/A				A0A2H0ZM62	2				A0A2H1A4W2	1	A0A2H0ZDN9	1		A0A2H0ZIT6	1
	A0A2H0ZME0	ATPase inhibitor, mitochondrial OS=Candida auris OX=498019 GN=B9J08_003385 PE=3 SV=1		2	#N/A	2	2	2				A0A2H0ZME0	2				A0A2H1A0X1	1	A0A2H1A7M4	1		A0A2H0ZXV0	1
	A0A2H0ZML0	Bud site selection protein RAX2 OS=Candida auris OX=498019 GN=B9J08_003471 PE=4 SV=1		2	1	2	3	1				A0A2H0ZML0	2				A0A2H0ZWK1	1	A0A2H0ZWI1	1		A0A2H1A3I7	1
	A0A2H0ZN16	Acyl carrier protein OS=Candida auris OX=498019 GN=B9J08_003625 PE=3 SV=1		2	#N/A	#N/A	4	6				A0A2H0ZN16	2				A0A2H1A235	1	A0A2H0ZEW1	1		A0A2H0ZWB5	1
	A0A2H0ZN20	aspartate-semialdehyde dehydrogenase OS=Candida auris OX=498019 GN=B9J08_003646 PE=3 SV=1		2	#N/A	#N/A	1	#N/A				A0A2H0ZN20	2				A0A2H0ZFV7	1	A0A2H0ZWC0	1		A0A2H1A183	1
	A0A2H0ZN87	Uncharacterized protein OS=Candida auris OX=498019 GN=B9J08_003721 PE=3 SV=1		2	#N/A	1	1	#N/A				A0A2H0ZN87	2				A0A2H0ZCD6	1	A0A2H1A833	1		A0A2H0ZJ27	1
	A0A2H0ZP17	thioredoxin-dependent peroxiredoxin OS=Candida auris OX=498019 GN=B9J08_004003 PE=3 SV=1		2	1	1	1	#N/A				A0A2H0ZP17	2				A0A2H0ZPC3	1	A0A2H0ZDJ7	1		A0A2H1A5Y4	1
	A0A2H0ZP66	Golgi apparatus membrane protein TVP18 OS=Candida auris OX=498019 GN=B9J08_004050 PE=3 SV=1		2	#N/A	#N/A	#N/A	#N/A				A0A2H0ZP66	2				A0A2H1A1S6	1	A0A2H0ZWE8	1		A0A2H1A5Q3	1
	A0A2H0ZP70	Uncharacterized protein OS=Candida auris OX=498019 GN=B9J08_004037 PE=4 SV=1		2	#N/A	2	1	#N/A				A0A2H0ZP70	2				A0A2H0ZSG5	1	A0A2H0ZW22	1		A0A2H0ZMF2	1
	A0A2H0ZPZ1	Acyl-coenzyme A oxidase OS=Candida auris OX=498019 GN=B9J08_001740 PE=3 SV=1		2	#N/A	#N/A	#N/A	#N/A				A0A2H0ZPZ1	2				A0A2H0ZNZ9	1	A0A2H0ZCP2	1		A0A2H0ZZS2	1
	A0A2H0ZPZ4	ATP synthase subunit K, mitochondrial OS=Candida auris OX=498019 GN=B9J08_003926 PE=4 SV=1		2	2	3	5	2				A0A2H0ZPZ4	2				A0A2H0ZMK6	1	A0A2H0ZRL1	1
	A0A2H0ZQ12	Ceramide very long chain fatty acid hydroxylase OS=Candida auris OX=498019 GN=B9J08_001759 PE=3 SV=1		2	#N/A	#N/A	#N/A	#N/A				A0A2H0ZQ12	2				A0A2H1A5R3	1	A0A2H0ZCW9	1
	A0A2H0ZQ75	Uncharacterized protein OS=Candida auris OX=498019 GN=B9J08_001830 PE=4 SV=1		2	2	4	3	4				A0A2H0ZQ75	2				A0A2H0ZW60	1	A0A2H0ZF22	1
	A0A2H0ZQ92	Acetyl-coenzyme A synthetase OS=Candida auris OX=498019 GN=B9J08_003998 PE=3 SV=1		2	1	#N/A	#N/A	#N/A				A0A2H0ZQ92	2				A0A2H0ZDU6	1	A0A2H0ZGB6	1
	A0A2H0ZQK7	Uncharacterized protein OS=Candida auris OX=498019 GN=B9J08_001917 PE=4 SV=1		2	#N/A	1	4	#N/A				A0A2H0ZQK7	2				A0A2H0ZLK6	1	A0A2H0ZCV4	1
	A0A2H0ZQR4	U6 snRNA-associated Sm-like protein LSm6 OS=Candida auris OX=498019 GN=B9J08_002609 PE=3 SV=1		2	#N/A	#N/A	2	#N/A				A0A2H0ZQR4	2				A0A2H1A6M8	1	A0A2H0ZN87	1
	A0A2H0ZR04	Uncharacterized protein OS=Candida auris OX=498019 GN=B9J08_002732 PE=4 SV=1		2	#N/A	#N/A	#N/A	#N/A				A0A2H0ZR04	2				A0A2H0ZFP2	1	A0A2H0ZIZ9	1
	A0A2H0ZR16	DUF1748-domain-containing protein OS=Candida auris OX=498019 GN=B9J08_002633 PE=4 SV=1		2	1	#N/A	1	3				A0A2H0ZR16	2				A0A2H0ZCK0	1	A0A2H1A1L1	1
	A0A2H0ZRK9	Uncharacterized protein OS=Candida auris OX=498019 GN=B9J08_002915 PE=4 SV=1		2	#N/A	#N/A	#N/A	#N/A				A0A2H0ZRK9	2				A0A2H0ZIT6	1	A0A2H0ZV45	1
	A0A2H0ZRQ0	Major facilitator superfamily (MFS) profile domain-containing protein OS=Candida auris OX=498019 GN=B9J08_001834 PE=4 SV=1		2	#N/A	#N/A	1	#N/A				A0A2H0ZRQ0	2				A0A2H0ZLC7	1	A0A5C1DP24	1
	A0A2H0ZSF0	40S ribosomal protein S16 OS=Candida auris OX=498019 GN=B9J08_003248 PE=3 SV=1		2	#N/A	#N/A	#N/A	1				A0A2H0ZSF0	2				A0A2H0ZN92	1	A0A2H1A6S5	1
	A0A2H0ZUN5	Ribokinase OS=Candida auris OX=498019 GN=RBK1 PE=3 SV=1		2	#N/A	#N/A	#N/A	#N/A				A0A2H0ZUN5	2				A0A5Q7YHT6	1	A0A2H0ZKT6	1
	A0A2H0ZV60	FAS1 domain-containing protein OS=Candida auris OX=498019 GN=B9J08_002252 PE=4 SV=1		2	#N/A	#N/A	#N/A	#N/A				A0A2H0ZV60	2				A0A2H0ZHD4	1	A0A2H0ZQ00	1
	A0A2H0ZVC5	Uncharacterized protein OS=Candida auris OX=498019 GN=B9J08_002401 PE=3 SV=1		2	3	2	6	2				A0A2H0ZVC5	2				A0A2H0ZM27	1	A0A2H0ZM30	1
	A0A2H0ZVY1	ADP-ribosylation factor OS=Candida auris OX=498019 GN=B9J08_002276 PE=3 SV=1		2	#N/A	#N/A	#N/A	1				A0A2H0ZVY1	2				A0A2H0ZD48	1	A0A2H1A226	1
	A0A2H0ZWI3	Multi drug resistance-associated protein OS=Candida auris OX=498019 GN=B9J08_002146 PE=4 SV=1		2	#N/A	#N/A	1	#N/A				A0A2H0ZWI3	2				A0A2H0ZNG9	1	A0A2H0ZJD9	1
	A0A2H0ZWQ5	Mannan endo-1,6-alpha-mannosidase OS=Candida auris OX=498019 GN=B9J08_002188 PE=3 SV=1		2	#N/A	#N/A	#N/A	#N/A				A0A2H0ZWQ5	2				A0A2H1A102	1	A0A2H1A725	1
	A0A2H0ZXJ8	Phosphoacetylglucosamine mutase OS=Candida auris OX=498019 GN=B9J08_002512 PE=3 SV=1		2	#N/A	#N/A	#N/A	#N/A				A0A2H0ZXJ8	2				A0A2H1A467	1	A0A2H1A3X3	1
	A0A2H0ZXT8	T-complex protein 1 subunit delta OS=Candida auris OX=498019 GN=B9J08_002212 PE=3 SV=1		2	#N/A	#N/A	#N/A	1				A0A2H0ZXT8	2				A0A2H0ZCH4	1	A0A2H0ZR16	1
	A0A2H0ZYA0	Uncharacterized protein OS=Candida auris OX=498019 GN=B9J08_001735 PE=4 SV=1		2	#N/A	#N/A	1	#N/A				A0A2H0ZYA0	2				A0A2H0ZY16	1	A0A2H1A4T7	1
	A0A2H0ZYK3	Nucleotide exchange factor SIL1 OS=Candida auris OX=498019 GN=B9J08_001831 PE=4 SV=1		2	3	2	2	2				A0A2H0ZYK3	2				A0A2H0ZYD1	1	A0A2H0ZD01	1
	A0A2H0ZYS7	Coatomer subunit alpha OS=Candida auris OX=498019 GN=B9J08_001902 PE=4 SV=1		2	#N/A	#N/A	#N/A	#N/A				A0A2H0ZYS7	2				A0A2H0ZMQ4	1	A0A2H0ZDK7	1
	A0A2H0ZYX0	Alternative oxidase OS=Candida auris OX=498019 GN=B9J08_001930 PE=3 SV=1		2	#N/A	#N/A	#N/A	#N/A				A0A2H0ZYX0	2				A0A2H0ZK37	1	A0A5Q7YFH4	1
	A0A2H0ZZ51	T-complex protein 1 subunit eta OS=Candida auris OX=498019 GN=B9J08_001461 PE=3 SV=1		2	#N/A	#N/A	1	#N/A				A0A2H0ZZ51	2				A0A2H0ZLZ8	1	A0A2H0ZIB0	1
	A0A2H1A037	Multi drug resistance-associated protein OS=Candida auris OX=498019 GN=B9J08_001899 PE=4 SV=1		2	#N/A	#N/A	#N/A	#N/A				A0A2H1A037	2				A0A2H0ZGF1	1	A0A2H0ZQE9	1
	A0A2H1A0J6	Golgi to ER traffic protein 1 OS=Candida auris OX=498019 GN=GET1 PE=3 SV=1		2	2	2	1	#N/A				A0A2H1A0J6	2						A0A2H0ZMZ5	1
	A0A2H1A1E7	Diphosphomevalonate decarboxylase OS=Candida auris OX=498019 GN=B9J08_001266 PE=3 SV=1		2	#N/A	#N/A	#N/A	#N/A				A0A2H1A1E7	2						A0A2H0ZGW1	1
	A0A2H1A1P1	Uncharacterized protein OS=Candida auris OX=498019 GN=B9J08_001346 PE=4 SV=1		2	#N/A	#N/A	#N/A	#N/A				A0A2H1A1P1	2						A0A2H0ZNH9	1
	A0A2H1A1U9	J domain-containing protein OS=Candida auris OX=498019 GN=B9J08_001385 PE=4 SV=1		2	#N/A	#N/A	#N/A	#N/A				A0A2H1A1U9	2						A0A2H0ZNA8	1
	A0A2H1A1W7	isopentenyl-diphosphate Delta-isomerase OS=Candida auris OX=498019 GN=B9J08_001421 PE=3 SV=1		2	#N/A	#N/A	2	1				A0A2H1A1W7	2						A0A2H1A6F1	1
	A0A2H1A1W9	Proteasome subunit beta type-6 OS=Candida auris OX=498019 GN=B9J08_001406 PE=4 SV=1		2	#N/A	#N/A	#N/A	#N/A				A0A2H1A1W9	2						A0A2H0ZRQ0	1
	A0A2H1A244	Enoyl reductase (ER) domain-containing protein OS=Candida auris OX=498019 GN=B9J08_001171 PE=3 SV=1		2	#N/A	#N/A	#N/A	#N/A				A0A2H1A244	2						A0A2H1A2E4	1
	A0A2H1A2B0	ATP synthase subunit alpha OS=Candida auris OX=498019 GN=B9J08_000020 PE=3 SV=1		2	#N/A	#N/A	4	3				A0A2H1A2B0	2						A0A2H0ZMX9	1
	A0A2H1A2S6	40S ribosomal protein S9-A OS=Candida auris OX=498019 GN=B9J08_000203 PE=3 SV=1		2	1	#N/A	6	1				A0A2H1A2S6	2						A0A2H1A784	1
	A0A2H1A3C7	40S ribosomal protein S27 OS=Candida auris OX=498019 GN=B9J08_000461 PE=3 SV=1		2	1	2	3	1				A0A2H1A3C7	2						A0A2H0ZDG6	1
	A0A2H1A3X3	Uncharacterized protein OS=Candida auris OX=498019 GN=B9J08_000671 PE=4 SV=1		2	#N/A	#N/A	1	#N/A				A0A2H1A3X3	2						A0A2H0ZT09	1
	A0A2H1A3Z2	hydroxyacylglutathione hydrolase OS=Candida auris OX=498019 GN=B9J08_000682 PE=3 SV=1		2	#N/A	#N/A	#N/A	#N/A				A0A2H1A3Z2	2						A0A2H0ZD80	1
	A0A2H1A554	Uncharacterized protein OS=Candida auris OX=498019 GN=B9J08_000531 PE=3 SV=1		2	#N/A	#N/A	2	#N/A				A0A2H1A554	2						A0A2H0ZCS4	1
	A0A2H1A5E1	FAS1 domain-containing protein OS=Candida auris OX=498019 GN=B9J08_000615 PE=4 SV=1		2	#N/A	#N/A	#N/A	#N/A				A0A2H1A5E1	2						A0A2H0ZP70	1
	A0A2H1A5J7	Peptidyl-prolyl cis-trans isomerase OS=Candida auris OX=498019 GN=B9J08_000648 PE=3 SV=1		2	1	1	2	1				A0A2H1A5J7	2						A0A2H1A6W9	1
	A0A2H1A5Q9	Ribosomal protein/NADH dehydrogenase domain-containing protein OS=Candida auris OX=498019 GN=B9J08_000715 PE=3 SV=1		2	#N/A	#N/A	3	#N/A				A0A2H1A5Q9	2						A0A2H0ZN29	1
	A0A2H1A5U7	Glutamate dehydrogenase OS=Candida auris OX=498019 GN=B9J08_000740 PE=3 SV=1		2	#N/A	#N/A	1	#N/A				A0A2H1A5U7	2						A0A2H0ZUM0	1
	A0A2H1A619	Glucose-6-phosphate isomerase OS=Candida auris OX=498019 GN=B9J08_000808 PE=3 SV=1		2	#N/A	1	#N/A	#N/A				A0A2H1A619	2						A0A2H0ZVG3	1
	A0A2H1A685	Uncharacterized protein OS=Candida auris OX=498019 GN=B9J08_000865 PE=4 SV=1		2	2	2	4	3				A0A2H1A685	2						A0A2H0ZI29	1
	A0A2H1A6I4	Nucleotide-diphospho-sugar transferase OS=Candida auris OX=498019 GN=B9J08_000997 PE=4 SV=1		2	#N/A	#N/A	7	#N/A				A0A2H1A6I4	2						A0A2H0ZDU6	1
	A0A2H1A738	Uncharacterized protein OS=Candida auris OX=498019 GN=B9J08_000849 PE=4 SV=1		2	3	3	6	#N/A				A0A2H1A738	2						A0A5C1E2E2	1
	A0A2H1A767	Ubiquitin-like domain-containing protein OS=Candida auris OX=498019 GN=B9J08_000165 PE=4 SV=1		2	2	1	2	2				A0A2H1A767	2						A0A2H0ZDL2	1
	A0A2H1A787	40S ribosomal protein S7 OS=Candida auris OX=498019 GN=B9J08_000185 PE=3 SV=1		2	#N/A	1	3	4				A0A2H1A787	2						A0A2H1A5I7	1
	A0A2H1A7D1	glucan endo-1,3-beta-D-glucosidase OS=Candida auris OX=498019 GN=B9J08_001002 PE=3 SV=1		2	#N/A	2	1	1				A0A2H1A7D1	2						A0A2H0ZYA0	1
	A0A2H1A7S6	AB hydrolase-1 domain-containing protein OS=Candida auris OX=498019 GN=B9J08_000389 PE=3 SV=1		2	2	#N/A	#N/A	#N/A				A0A2H1A7S6	2						A0A2H0ZNG2	1
	A0A2H1A825	SPX domain-containing protein OS=Candida auris OX=498019 GN=B9J08_000494 PE=4 SV=1		2	#N/A	#N/A	#N/A	#N/A				A0A2H1A825	2						A0A2H0ZN41	1
	A0A5C1DW98	Uncharacterized protein OS=Candida auris OX=498019 GN=B9J08_001037 PE=3 SV=1		2	#N/A	#N/A	2	#N/A				A0A5C1DW98	2						A0A2H0ZIS0	1
	A0A5Q7YF84	60S ribosomal protein L13 OS=Candida auris OX=498019 GN=B9J08_003249 PE=3 SV=1		2	#N/A	4	7	2				A0A5Q7YF84	2						A0A2H1A4M0	1
	A0A5Q7YMH1	13 kDa ribonucleoprotein-associated protein OS=Candida auris OX=498019 GN=B9J08_005510 PE=3 SV=1		2	1	#N/A	3	2				A0A5Q7YMH1	2						A0A2H0ZX54	1
	A0A0L0NRQ6	Uncharacterized protein OS=Candida auris OX=498019 GN=B9J08_004797 PE=3 SV=1		1	#N/A	#N/A	#N/A	#N/A				A0A0L0NRQ6	1						A0A2H0ZRN8	1
	A0A0L0NY01	6,7-dimethyl-8-ribityllumazine synthase OS=Candida auris OX=498019 GN=B9J08_004158 PE=3 SV=1		1	#N/A	#N/A	#N/A	#N/A				A0A0L0NY01	1						A0A2H0ZL98	1
	A0A2H0ZC82	Uncharacterized protein OS=Candida auris OX=498019 GN=B9J08_004945 PE=4 SV=1		1	#N/A	#N/A	#N/A	#N/A				A0A2H0ZC82	1						A0A2H0ZTM5	1
	A0A2H0ZC96	Small ribosomal subunit protein eS1 OS=Candida auris OX=498019 GN=RPS1 PE=3 SV=1		1	#N/A	#N/A	3	#N/A				A0A2H0ZC96	1						A0A2H0ZFQ3	1
	A0A2H0ZCE2	aspartate--tRNA ligase OS=Candida auris OX=498019 GN=B9J08_004993 PE=3 SV=1		1	#N/A	#N/A	#N/A	#N/A				A0A2H0ZCE2	1						A0A2H0ZWQ9	1
	A0A2H0ZCF6	CCT-beta OS=Candida auris OX=498019 GN=B9J08_004992 PE=3 SV=1		1	#N/A	#N/A	#N/A	1				A0A2H0ZCF6	1						A0A2H0ZTM4	1
	A0A2H0ZCP2	Sulfhydryl oxidase OS=Candida auris OX=498019 GN=B9J08_005093 PE=4 SV=1		1	1	#N/A	1	#N/A				A0A2H0ZCP2	1						A0A2H1A746	1
	A0A2H0ZCP9	60S ribosomal protein L5 OS=Candida auris OX=498019 GN=B9J08_005099 PE=3 SV=1		1	#N/A	1	6	1				A0A2H0ZCP9	1						A0A2H0ZUN0	1
	A0A2H0ZCR9	HMG box domain-containing protein OS=Candida auris OX=498019 GN=B9J08_005121 PE=4 SV=1		1	#N/A	#N/A	1	#N/A				A0A2H0ZCR9	1						A0A2H1A8K2	1
	A0A2H0ZCU0	Uncharacterized protein OS=Candida auris OX=498019 GN=B9J08_001303 PE=4 SV=1		1	#N/A	#N/A	#N/A	#N/A				A0A2H0ZCU0	1						A0A2H0ZD79	1
	A0A2H0ZCV1	60S ribosomal protein L2-A OS=Candida auris OX=498019 GN=B9J08_005150 PE=3 SV=1		1	#N/A	#N/A	1	#N/A				A0A2H0ZCV1	1						A0A2H0ZCN3	1
	A0A2H0ZCV4	60S ribosomal protein L29 OS=Candida auris OX=498019 GN=B9J08_005152 PE=3 SV=1		1	#N/A	#N/A	1	#N/A				A0A2H0ZCV4	1						A0A2H1A6M0	1
	A0A2H0ZCV6	Uncharacterized protein OS=Candida auris OX=498019 GN=B9J08_005154 PE=4 SV=1		1	#N/A	#N/A	#N/A	#N/A				A0A2H0ZCV6	1						A0A2H0ZW79	1
	A0A2H0ZCY1	Alpha-ribazole phosphatase OS=Candida auris OX=498019 GN=B9J08_005177 PE=4 SV=1		1	#N/A	#N/A	#N/A	#N/A				A0A2H0ZCY1	1						A0A2H0ZYG5	1
	A0A2H0ZCY6	Uncharacterized protein OS=Candida auris OX=498019 GN=B9J08_005159 PE=4 SV=1		1	#N/A	#N/A	#N/A	#N/A				A0A2H0ZCY6	1						A0A2H0ZCQ0	1
	A0A2H0ZD01	Pyruvate carboxylase OS=Candida auris OX=498019 GN=B9J08_005201 PE=4 SV=1		1	#N/A	#N/A	1	#N/A				A0A2H0ZD01	1						A0A2H0ZGR2	1
	A0A2H0ZD07	Acyl-coenzyme A diphosphatase SCS3 OS=Candida auris OX=498019 GN=SCS3 PE=3 SV=1		1	#N/A	#N/A	#N/A	#N/A				A0A2H0ZD07	1						A0A2H0ZIT5	1
	A0A2H0ZD43	Hsp82-like protein OS=Candida auris OX=498019 GN=B9J08_004918 PE=3 SV=1		1	#N/A	#N/A	2	1				A0A2H0ZD43	1						A0A2H1A5Z4	1
	A0A2H0ZD58	Ribosomal protein L37 OS=Candida auris OX=498019 GN=B9J08_005253 PE=3 SV=1		1	1	1	1	1				A0A2H0ZD58	1						A0A2H0ZWN3	1
	A0A2H0ZD76	non-specific serine/threonine protein kinase OS=Candida auris OX=498019 GN=B9J08_004977 PE=3 SV=1		1	#N/A	#N/A	#N/A	#N/A				A0A2H0ZD76	1						A0A2H0ZVJ9	1
	A0A2H0ZD79	Ribosomal RNA-processing protein 14/surfeit locus protein 6 C-terminal domain-containing protein OS=Candida auris OX=498019 GN=B9J08_005284 PE=3 SV=1		1	#N/A	#N/A	1	1				A0A2H0ZD79	1						A0A5Q7YAX2	1
	A0A2H0ZDB4	Nicotinamide-nucleotide adenylyltransferase OS=Candida auris OX=498019 GN=B9J08_005319 PE=3 SV=1		1	1	2	2	#N/A				A0A2H0ZDB4	1						A0A2H0ZNZ9	1
	A0A2H0ZDD8	Sterol 24-C-methyltransferase OS=Candida auris OX=498019 GN=B9J08_005340 PE=3 SV=1		1	#N/A	#N/A	#N/A	#N/A				A0A2H0ZDD8	1						A0A2H0ZZ51	1
	A0A2H0ZDE4	Uncharacterized protein OS=Candida auris OX=498019 GN=B9J08_005350 PE=4 SV=1		1	#N/A	#N/A	#N/A	#N/A				A0A2H0ZDE4	1						A0A2H0ZS57	1
	A0A2H0ZDE8	Uncharacterized protein OS=Candida auris OX=498019 GN=B9J08_005359 PE=3 SV=1		1	#N/A	#N/A	#N/A	#N/A				A0A2H0ZDE8	1						A0A2H1A660	1
	A0A2H0ZDI6	Adenylyl cyclase-associated protein OS=Candida auris OX=498019 GN=B9J08_005367 PE=3 SV=1		1	#N/A	#N/A	#N/A	#N/A				A0A2H0ZDI6	1						A0A2H0ZIX1	1
	A0A2H0ZDN5	Uncharacterized protein OS=Candida auris OX=498019 GN=B9J08_005441 PE=3 SV=1		1	#N/A	#N/A	#N/A	#N/A				A0A2H0ZDN5	1						A0A2H0ZE38	1
	A0A2H0ZDP9	Mediator of RNA polymerase II transcription subunit 11 OS=Candida auris OX=498019 GN=MED11 PE=3 SV=1		1	#N/A	#N/A	#N/A	#N/A				A0A2H0ZDP9	1						A0A2H0ZFZ6	1
	A0A2H0ZDY0	Pyruvate dehydrogenase E1 component subunit beta OS=Candida auris OX=498019 GN=B9J08_005207 PE=4 SV=1		1	#N/A	#N/A	#N/A	#N/A				A0A2H0ZDY0	1						A0A2H1A6S4	1
	A0A2H0ZE07	Uncharacterized protein OS=Candida auris OX=498019 GN=B9J08_005534 PE=4 SV=1		1	#N/A	#N/A	#N/A	#N/A				A0A2H0ZE07	1						A0A2H0ZKF4	1
	A0A2H0ZE38	ATP phosphoribosyltransferase OS=Candida auris OX=498019 GN=B9J08_005247 PE=3 SV=1		1	#N/A	#N/A	1	#N/A				A0A2H0ZE38	1						A0A2H0ZIM7	1
	A0A2H0ZER8	Transcriptional regulatory protein RXT2 N-terminal domain-containing protein OS=Candida auris OX=498019 GN=B9J08_005240 PE=4 SV=1		1	#N/A	#N/A	#N/A	#N/A				A0A2H0ZER8	1						A0A5C1DRE9	1
	A0A2H0ZES6	CCHC-type domain-containing protein OS=Candida auris OX=498019 GN=B9J08_005233 PE=4 SV=1		1	#N/A	#N/A	#N/A	#N/A				A0A2H0ZES6	1						A0A2H0ZD20	1
	A0A2H0ZF22	ATP synthase subunit gamma OS=Candida auris OX=498019 GN=B9J08_005349 PE=3 SV=1		1	#N/A	#N/A	1	#N/A				A0A2H0ZF22	1						A0A2H0ZXT6	1
	A0A2H0ZFB0	Rab GDP dissociation inhibitor OS=Candida auris OX=498019 GN=B9J08_005447 PE=3 SV=1		1	#N/A	#N/A	#N/A	#N/A				A0A2H0ZFB0	1						A0A2H0ZKA8	1
	A0A2H0ZFE9	Uncharacterized protein OS=Candida auris OX=498019 GN=B9J08_005493 PE=3 SV=1		1	#N/A	#N/A	#N/A	#N/A				A0A2H0ZFE9	1						A0A2H0ZCV1	1
	A0A2H0ZFP2	Agglutinin-like protein N-terminal domain-containing protein OS=Candida auris OX=498019 GN=B9J08_004498 PE=3 SV=1		1	#N/A	1	#N/A	1				A0A2H0ZFP2	1						A0A2H0ZL78	1
	A0A2H0ZFX7	BRCT domain-containing protein OS=Candida auris OX=498019 GN=B9J08_004578 PE=4 SV=1		1	#N/A	#N/A	#N/A	#N/A				A0A2H0ZFX7	1						A0A2H0ZWI3	1
	A0A2H0ZFZ6	Phosphotransferase OS=Candida auris OX=498019 GN=B9J08_005226 PE=3 SV=1		1	#N/A	#N/A	1	#N/A				A0A2H0ZFZ6	1						A0A2H0ZPC3	1
	A0A2H0ZGB6	40S ribosomal protein S25 OS=Candida auris OX=498019 GN=B9J08_004699 PE=3 SV=1		1	1	1	1	1				A0A2H0ZGB6	1						A0A2H0ZDC5	1
	A0A2H0ZGH2	Nudix hydrolase domain-containing protein OS=Candida auris OX=498019 GN=B9J08_004751 PE=4 SV=1		1	#N/A	#N/A	1	#N/A				A0A2H0ZGH2	1						A0A2H0ZGH4	1
	A0A2H0ZGN6	Uncharacterized protein OS=Candida auris OX=498019 GN=B9J08_004793 PE=3 SV=1		1	#N/A	#N/A	#N/A	#N/A				A0A2H0ZGN6	1						A0A2H0ZZ67	1
	A0A2H0ZGR3	Cell division control protein 10 OS=Candida auris OX=498019 GN=B9J08_004834 PE=3 SV=1		1	#N/A	#N/A	#N/A	#N/A				A0A2H0ZGR3	1						A0A2H1A0X4	1
	A0A2H0ZGR4	Coatomer subunit zeta OS=Candida auris OX=498019 GN=B9J08_004846 PE=3 SV=1		1	#N/A	#N/A	#N/A	#N/A				A0A2H0ZGR4	1						A0A2H1A539	1
	A0A2H0ZGS5	Glycogenin glucosyltransferase OS=Candida auris OX=498019 GN=B9J08_004833 PE=4 SV=1		1	#N/A	#N/A	#N/A	#N/A				A0A2H0ZGS5	1						A0A2H0ZN80	1
	A0A2H0ZGT7	Zn(2)-C6 fungal-type domain-containing protein OS=Candida auris OX=498019 GN=B9J08_004861 PE=4 SV=1		1	#N/A	#N/A	#N/A	#N/A				A0A2H0ZGT7	1						A0A2H0ZP16	1
	A0A2H0ZHF9	40S ribosomal protein S22 OS=Candida auris OX=498019 GN=B9J08_000604 PE=3 SV=1		1	#N/A	#N/A	#N/A	1				A0A2H0ZHF9	1						A0A2H0ZD58	1
	A0A2H0ZHN7	Sodium/hydrogen exchanger OS=Candida auris OX=498019 GN=B9J08_004593 PE=3 SV=1		1	1	#N/A	#N/A	1				A0A2H0ZHN7	1						A0A2H1A5D4	1
	A0A2H0ZHR9	Glucose-6-phosphate 1-dehydrogenase OS=Candida auris OX=498019 GN=B9J08_004550 PE=3 SV=1		1	#N/A	#N/A	#N/A	#N/A				A0A2H0ZHR9	1						A0A2H0ZPN9	1
	A0A2H0ZHU4	Protoplast secreted protein 2 OS=Candida auris OX=498019 GN=B9J08_004839 PE=3 SV=1		1	#N/A	#N/A	#N/A	#N/A				A0A2H0ZHU4	1						A0A2H0ZJ62	1
	A0A2H0ZHZ9	Agglutinin-like protein N-terminal domain-containing protein OS=Candida auris OX=498019 GN=B9J08_004112 PE=3 SV=1		1	20	21	1	10				A0A2H0ZHZ9	1						A0A2H0ZN20	1
	A0A2H0ZI01	Proteasome alpha-type subunits domain-containing protein OS=Candida auris OX=498019 GN=B9J08_004503 PE=3 SV=1		1	#N/A	#N/A	#N/A	#N/A				A0A2H0ZI01	1						A0A2H0ZZT3	1
	A0A2H0ZI62	Proteasome activator BLM10 OS=Candida auris OX=498019 GN=B9J08_004133 PE=3 SV=1		1	#N/A	#N/A	#N/A	#N/A				A0A2H0ZI62	1						A0A2H1A6M6	1
	A0A2H0ZI85	Uncharacterized protein OS=Candida auris OX=498019 GN=B9J08_004151 PE=3 SV=1		1	#N/A	#N/A	#N/A	1				A0A2H0ZI85	1						A0A2H0ZLK6	1
	A0A2H0ZI95	Uncharacterized protein OS=Candida auris OX=498019 GN=B9J08_004832 PE=3 SV=1		1	#N/A	#N/A	#N/A	#N/A				A0A2H0ZI95	1						A0A2H1A786	1
	A0A2H0ZIB0	Uncharacterized protein OS=Candida auris OX=498019 GN=B9J08_004209 PE=4 SV=1		1	#N/A	#N/A	1	#N/A				A0A2H0ZIB0	1						A0A2H1A292	1
	A0A2H0ZIE9	Transcription and mRNA export factor SUS1 OS=Candida auris OX=498019 GN=SUS1 PE=3 SV=1		1	2	#N/A	2	1				A0A2H0ZIE9	1						A0A2H0ZGH2	1
	A0A2H0ZIQ8	GATA-type domain-containing protein OS=Candida auris OX=498019 GN=B9J08_004355 PE=4 SV=1		1	#N/A	#N/A	#N/A	#N/A				A0A2H0ZIQ8	1						A0A2H1A1H8	1
	A0A2H0ZIR3	Uncharacterized protein OS=Candida auris OX=498019 GN=B9J08_004599 PE=4 SV=1		1	#N/A	#N/A	#N/A	#N/A				A0A2H0ZIR3	1						A0A2H0ZYW3	1
	A0A2H0ZIT3	Prefoldin, alpha subunit OS=Candida auris OX=498019 GN=B9J08_004569 PE=3 SV=1		1	#N/A	#N/A	#N/A	#N/A				A0A2H0ZIT3	1						A0A2H0ZIL7	1
	A0A2H0ZIT5	porphobilinogen synthase OS=Candida auris OX=498019 GN=B9J08_004372 PE=3 SV=1		1	1	#N/A	1	#N/A				A0A2H0ZIT5	1						A0A2H0ZYU7	1
	A0A2H0ZIU0	Importin subunit alpha OS=Candida auris OX=498019 GN=B9J08_004529 PE=3 SV=1		1	#N/A	#N/A	#N/A	#N/A				A0A2H0ZIU0	1						A0A2H1A0J6	1
	A0A2H0ZIU6	Receptor L-domain domain-containing protein OS=Candida auris OX=498019 GN=B9J08_004382 PE=3 SV=1		1	#N/A	2	2	1				A0A2H0ZIU6	1						A0A2H1A7M3	1
	A0A2H0ZIW2	CTLH domain-containing protein OS=Candida auris OX=498019 GN=B9J08_004405 PE=4 SV=1		1	#N/A	#N/A	#N/A	#N/A				A0A2H0ZIW2	1						A0A2H0ZK37	1
	A0A2H0ZIX4	4-nitrophenylphosphatase OS=Candida auris OX=498019 GN=B9J08_004417 PE=4 SV=1		1	#N/A	#N/A	#N/A	#N/A				A0A2H0ZIX4	1						A0A2H0ZEI9	1
	A0A2H0ZIZ7	Translation machinery-associated protein 22 OS=Candida auris OX=498019 GN=B9J08_004423 PE=3 SV=1		1	#N/A	#N/A	#N/A	#N/A				A0A2H0ZIZ7	1						A0A2H0ZW25	1
	A0A2H0ZIZ8	Major facilitator superfamily (MFS) profile domain-containing protein OS=Candida auris OX=498019 GN=B9J08_004448 PE=4 SV=1		1	#N/A	#N/A	#N/A	#N/A				A0A2H0ZIZ8	1						A0A2H0ZKD2	1
	A0A2H0ZJ27	Elongation factor G, mitochondrial OS=Candida auris OX=498019 GN=MEF1 PE=3 SV=1		1	#N/A	1	1	1				A0A2H0ZJ27	1						A0A2H0ZN13	1
	A0A2H0ZJ62	Triacylglycerol lipase OS=Candida auris OX=498019 GN=B9J08_004177 PE=4 SV=1		1	1	1	1	#N/A				A0A2H0ZJ62	1						A0A2H0ZVR5	1
	A0A2H0ZJR1	Glutamyl-tRNA(Gln) amidotransferase subunit A, mitochondrial OS=Candida auris OX=498019 GN=HER2 PE=3 SV=1		1	1	#N/A	#N/A	#N/A				A0A2H0ZJR1	1						A0A2H0ZY16	1
	A0A2H0ZJY5	glycerol kinase OS=Candida auris OX=498019 GN=B9J08_004380 PE=3 SV=1		1	#N/A	#N/A	#N/A	#N/A				A0A2H0ZJY5	1						A0A2H0ZHZ9	1
	A0A2H0ZK26	Agmatinase OS=Candida auris OX=498019 GN=B9J08_002587 PE=3 SV=1		1	#N/A	#N/A	#N/A	#N/A				A0A2H0ZK26	1						A0A2H1A194	1
	A0A2H0ZK66	Uncharacterized protein OS=Candida auris OX=498019 GN=B9J08_002624 PE=4 SV=1		1	2	1	2	2				A0A2H0ZK66	1						A0A2H0ZNZ3	1
	A0A2H0ZKA5	Glutamate 5-kinase OS=Candida auris OX=498019 GN=B9J08_004124 PE=3 SV=1		1	2	#N/A	2	#N/A				A0A2H0ZKA5	1						A0A2H0ZWJ3	1
	A0A2H0ZKA8	XPG-I domain-containing protein OS=Candida auris OX=498019 GN=B9J08_002671 PE=4 SV=1		1	1	1	1	1				A0A2H0ZKA8	1						A0A2H1A4V1	1
	A0A2H0ZKF4	protein disulfide-isomerase OS=Candida auris OX=498019 GN=B9J08_002712 PE=3 SV=1		1	#N/A	1	1	#N/A				A0A2H0ZKF4	1						A0A2H1A909	1
	A0A2H0ZKL8	Uncharacterized protein OS=Candida auris OX=498019 GN=B9J08_002730 PE=4 SV=1		1	1	#N/A	2	#N/A				A0A2H0ZKL8	1						A0A2H0ZDP7	1
	A0A2H0ZKQ1	inositol-3-phosphate synthase OS=Candida auris OX=498019 GN=B9J08_002762 PE=3 SV=1		1	#N/A	#N/A	1	#N/A				A0A2H0ZKQ1	1						A0A2H1A1I0	1
	A0A2H0ZKS1	Endoplasmic reticulum chaperone BiP OS=Candida auris OX=498019 GN=B9J08_002819 PE=3 SV=1		1	#N/A	#N/A	1	#N/A				A0A2H0ZKS1	1						A0A2H1A3H0	1
	A0A2H0ZL26	Large ribosomal subunit protein uL30m OS=Candida auris OX=498019 GN=B9J08_002622 PE=3 SV=1		1	#N/A	#N/A	#N/A	#N/A				A0A2H0ZL26	1						A0A2H0ZKQ1	1
	A0A2H0ZL30	sphingolipid C(9)-methyltransferase OS=Candida auris OX=498019 GN=B9J08_002918 PE=3 SV=1		1	#N/A	#N/A	#N/A	#N/A				A0A2H0ZL30	1						A0A2H0ZMC4	1
	A0A2H0ZL35	Malate synthase OS=Candida auris OX=498019 GN=B9J08_002919 PE=3 SV=1		1	#N/A	#N/A	#N/A	#N/A				A0A2H0ZL35	1						A0A2H0ZVD4	1
	A0A2H0ZL78	Autophagy-related protein 2 OS=Candida auris OX=498019 GN=B9J08_002953 PE=3 SV=1		1	#N/A	1	1	#N/A				A0A2H0ZL78	1						A0A2H0ZQV4	1
	A0A2H0ZLB7	Uncharacterized protein OS=Candida auris OX=498019 GN=B9J08_002987 PE=4 SV=1		1	#N/A	#N/A	#N/A	#N/A				A0A2H0ZLB7	1						A0A2H0ZY10	1
	A0A2H0ZLB8	Adenylyl-sulfate kinase OS=Candida auris OX=498019 GN=B9J08_002995 PE=3 SV=1		1	#N/A	1	#N/A	#N/A				A0A2H0ZLB8	1						A0A2H0ZP17	1
	A0A2H0ZLG8	E2 ubiquitin-conjugating enzyme OS=Candida auris OX=498019 GN=B9J08_003009 PE=3 SV=1		1	#N/A	#N/A	#N/A	#N/A				A0A2H0ZLG8	1						A0A2H0ZJ27	1
	A0A2H0ZLJ0	Aldehyde dehydrogenase domain-containing protein OS=Candida auris OX=498019 GN=B9J08_003088 PE=3 SV=1		1	#N/A	#N/A	#N/A	#N/A				A0A2H0ZLJ0	1						A0A2H0ZVW4	1
	A0A2H0ZLJ5	Ribosomal protein L7/L12 OS=Candida auris OX=498019 GN=B9J08_002786 PE=3 SV=1		1	#N/A	#N/A	#N/A	#N/A				A0A2H0ZLJ5	1						A0A2H1A1A8	1
	A0A2H0ZLL8	Cytochrome b-c1 complex subunit 8 OS=Candida auris OX=498019 GN=B9J08_003126 PE=3 SV=1		1	#N/A	#N/A	5	#N/A				A0A2H0ZLL8	1						A0A2H1A809	1
	A0A2H0ZLM4	Uncharacterized protein OS=Candida auris OX=498019 GN=B9J08_003128 PE=4 SV=1		1	#N/A	#N/A	#N/A	#N/A				A0A2H0ZLM4	1						A0A2H0ZCR9	1
	A0A2H0ZLT8	Nitrogen regulatory protein areA GATA-like domain-containing protein OS=Candida auris OX=498019 GN=B9J08_003195 PE=4 SV=1		1	1	#N/A	2	#N/A				A0A2H0ZLT8	1						A0A2H0ZMK6	1
	A0A2H0ZLZ8	Amino acid permease/ SLC12A domain-containing protein OS=Candida auris OX=498019 GN=B9J08_003213 PE=3 SV=1		1	#N/A	1	#N/A	#N/A				A0A2H0ZLZ8	1						A0A5Q7YIA8	1
	A0A2H0ZM22	MADS-box domain-containing protein OS=Candida auris OX=498019 GN=B9J08_003278 PE=4 SV=1		1	#N/A	1	1	#N/A				A0A2H0ZM22	1						A0A2H0ZC49	1
	A0A2H0ZM70	60S ribosomal protein L4-A OS=Candida auris OX=498019 GN=B9J08_003313 PE=3 SV=1		1	#N/A	#N/A	2	#N/A				A0A2H0ZM70	1						A0A2H0ZNQ8	1
	A0A2H0ZM86	Large ribosomal subunit protein uL3 OS=Candida auris OX=498019 GN=B9J08_003023 PE=3 SV=1		1	#N/A	1	3	#N/A				A0A2H0ZM86	1						A0A5Q7YDP5	1
	A0A2H0ZMC9	Uncharacterized protein OS=Candida auris OX=498019 GN=B9J08_003394 PE=3 SV=1		1	#N/A	#N/A	#N/A	#N/A				A0A2H0ZMC9	1						A0A2H1A5S4	1
	A0A2H0ZMD8	Serine/threonine-protein phosphatase OS=Candida auris OX=498019 GN=B9J08_003383 PE=3 SV=1		1	#N/A	#N/A	#N/A	#N/A				A0A2H0ZMD8	1						A0A2H0ZP42	1
	A0A2H0ZMI5	Glutathione peroxidase OS=Candida auris OX=498019 GN=B9J08_003442 PE=3 SV=1		1	#N/A	#N/A	#N/A	#N/A				A0A2H0ZMI5	1						A0A2H0ZM31	1
	A0A2H0ZMI7	Uncharacterized protein OS=Candida auris OX=498019 GN=B9J08_003435 PE=3 SV=1		1	#N/A	#N/A	#N/A	#N/A				A0A2H0ZMI7	1						A0A2H0ZKS1	1
	A0A2H0ZMU2	J domain-containing protein OS=Candida auris OX=498019 GN=B9J08_003559 PE=4 SV=1		1	#N/A	#N/A	#N/A	#N/A				A0A2H0ZMU2	1						A0A2H0ZQG6	1
	A0A2H0ZMW6	40S ribosomal protein S4 OS=Candida auris OX=498019 GN=B9J08_001686 PE=3 SV=1		1	#N/A	#N/A	2	#N/A				A0A2H0ZMW6	1						A0A2H1A5U7	1
	A0A2H0ZMX2	Shr3 amino acid permease chaperone OS=Candida auris OX=498019 GN=B9J08_003598 PE=4 SV=1		1	#N/A	#N/A	1	#N/A				A0A2H0ZMX2	1						A0A2H1A3M0	1
	A0A2H0ZMX4	PSP1 C-terminal domain-containing protein OS=Candida auris OX=498019 GN=B9J08_003279 PE=4 SV=1		1	#N/A	#N/A	#N/A	#N/A				A0A2H0ZMX4	1						A0A2H0ZD75	1
	A0A2H0ZMX9	Uncharacterized protein OS=Candida auris OX=498019 GN=B9J08_003260 PE=4 SV=1		1	#N/A	#N/A	1	#N/A				A0A2H0ZMX9	1						A0A2H1A5V9	1
	A0A2H0ZN00	Lysophospholipase OS=Candida auris OX=498019 GN=B9J08_003621 PE=3 SV=1		1	1	3	#N/A	#N/A				A0A2H0ZN00	1						A0A2H0ZCQ6	1
	A0A2H0ZN07	glutamine--tRNA ligase OS=Candida auris OX=498019 GN=B9J08_003290 PE=3 SV=1		1	#N/A	#N/A	#N/A	#N/A				A0A2H0ZN07	1						A0A2H0ZWL7	1
	A0A2H0ZN80	40S ribosomal protein S27 OS=Candida auris OX=498019 GN=B9J08_003695 PE=3 SV=1		1	#N/A	#N/A	1	#N/A				A0A2H0ZN80	1						A0A2H0ZXW6	1
	A0A2H0ZNG2	26S proteasome complex subunit SEM1 OS=Candida auris OX=498019 GN=B9J08_003779 PE=3 SV=1		1	#N/A	#N/A	1	2				A0A2H0ZNG2	1						A0A2H1A812	1
	A0A2H0ZNH5	Mitochondrial group I intron splicing factor CCM1 OS=Candida auris OX=498019 GN=B9J08_003802 PE=4 SV=1		1	#N/A	#N/A	#N/A	#N/A				A0A2H0ZNH5	1						A0A2H0ZC88	1
	A0A2H0ZNH9	PI31 proteasome regulator C-terminal domain-containing protein OS=Candida auris OX=498019 GN=B9J08_003810 PE=3 SV=1		1	#N/A	#N/A	1	#N/A				A0A2H0ZNH9	1						A0A2H0ZP38	1
	A0A2H0ZNI0	SEC7 domain-containing protein OS=Candida auris OX=498019 GN=B9J08_003788 PE=4 SV=1		1	#N/A	#N/A	#N/A	#N/A				A0A2H0ZNI0	1						A0A2H0ZKZ7	1
	A0A2H0ZNN4	Membrane protein PTM1 OS=Candida auris OX=498019 GN=B9J08_003850 PE=3 SV=1		1	#N/A	#N/A	#N/A	#N/A				A0A2H0ZNN4	1						A0A2H0ZW74	1
	A0A2H0ZNT5	separase OS=Candida auris OX=498019 GN=B9J08_003900 PE=4 SV=1		1	#N/A	#N/A	#N/A	#N/A				A0A2H0ZNT5	1						A0A2H0ZY11	1
	A0A2H0ZNV2	Phospho-2-dehydro-3-deoxyheptonate aldolase OS=Candida auris OX=498019 GN=B9J08_003882 PE=1 SV=1		1	#N/A	#N/A	#N/A	#N/A				A0A2H0ZNV2	1						A0A2H0ZNF0	1
	A0A2H0ZNW3	Protein kinase domain-containing protein OS=Candida auris OX=498019 GN=B9J08_003604 PE=4 SV=1		1	#N/A	#N/A	#N/A	#N/A				A0A2H0ZNW3	1						A0A2H0ZPC2	1
	A0A2H0ZP37	RRM domain-containing protein OS=Candida auris OX=498019 GN=B9J08_004001 PE=4 SV=1		1	#N/A	#N/A	#N/A	#N/A				A0A2H0ZP37	1						A0A2H1A0W4	1
	A0A2H0ZP39	F-box domain-containing protein OS=Candida auris OX=498019 GN=B9J08_004026 PE=4 SV=1		1	#N/A	1	#N/A	#N/A				A0A2H0ZP39	1						A0A2H0ZYS2	1
	A0A2H0ZP42	SMODS and SLOG-associating 2TM effector domain-containing protein OS=Candida auris OX=498019 GN=B9J08_004007 PE=4 SV=1		1	#N/A	1	1	2				A0A2H0ZP42	1						A0A5Q7YHT6	1
	A0A2H0ZP51	RNA polymerase I, subunit RPA34.5 OS=Candida auris OX=498019 GN=B9J08_004035 PE=4 SV=1		1	#N/A	#N/A	#N/A	#N/A				A0A2H0ZP51	1						A0A2H0ZWR4	1
	A0A2H0ZP55	Acid phosphatase OS=Candida auris OX=498019 GN=B9J08_004021 PE=3 SV=1		1	#N/A	6	6	#N/A				A0A2H0ZP55	1						A0A2H0ZM22	1
	A0A2H0ZP82	Autophagy-related protein 27 OS=Candida auris OX=498019 GN=B9J08_003743 PE=3 SV=1		1	#N/A	#N/A	#N/A	#N/A				A0A2H0ZP82	1						A0A2H1A7Q7	1
	A0A2H0ZPR2	Uncharacterized protein OS=Candida auris OX=498019 GN=B9J08_002118 PE=4 SV=1		1	#N/A	#N/A	#N/A	#N/A				A0A2H0ZPR2	1						A0A2H1A3K1	1
	A0A2H0ZPR8	tRNA wybutosine-synthesizing protein 2 OS=Candida auris OX=498019 GN=B9J08_002095 PE=3 SV=1		1	#N/A	#N/A	#N/A	1				A0A2H0ZPR8	1						A0A2H0ZMN0	1
	A0A2H0ZPV7	Zn(2)-C6 fungal-type domain-containing protein OS=Candida auris OX=498019 GN=B9J08_002136 PE=4 SV=1		1	#N/A	#N/A	#N/A	#N/A				A0A2H0ZPV7	1						A0A2H0ZYR5	1
	A0A2H0ZQ53	3'(2'),5'-bisphosphate nucleotidase OS=Candida auris OX=498019 GN=B9J08_001798 PE=3 SV=1		1	#N/A	#N/A	#N/A	#N/A				A0A2H0ZQ53	1						A0A2H1A8B6	1
	A0A2H0ZQ68	Acyl carrier protein OS=Candida auris OX=498019 GN=B9J08_001821 PE=3 SV=1		1	#N/A	#N/A	#N/A	1				A0A2H0ZQ68	1						A0A2H1A2W9	1
	A0A2H0ZQF9	Flavoprotein domain-containing protein OS=Candida auris OX=498019 GN=B9J08_001921 PE=3 SV=1		1	#N/A	#N/A	#N/A	#N/A				A0A2H0ZQF9	1						A0A2H0ZCD8	1
	A0A2H0ZQY2	Uncharacterized protein OS=Candida auris OX=498019 GN=B9J08_002706 PE=4 SV=1		1	#N/A	#N/A	#N/A	#N/A				A0A2H0ZQY2	1						A0A2H1A4J0	1
	A0A2H0ZR41	Uncharacterized protein OS=Candida auris OX=498019 GN=B9J08_002082 PE=4 SV=1		1	#N/A	#N/A	#N/A	#N/A				A0A2H0ZR41	1						A0A2H1A5R3	1
	A0A2H0ZR42	Uncharacterized protein OS=Candida auris OX=498019 GN=B9J08_002734 PE=4 SV=1		1	#N/A	#N/A	#N/A	#N/A				A0A2H0ZR42	1						A0A2H0ZL34	1
	A0A2H0ZRA6	Uncharacterized protein OS=Candida auris OX=498019 GN=B9J08_002831 PE=3 SV=1		1	#N/A	#N/A	#N/A	#N/A				A0A2H0ZRA6	1						A0A2H0ZJK8	1
	A0A2H0ZRL1	40S ribosomal protein S11-A OS=Candida auris OX=498019 GN=B9J08_002921 PE=3 SV=1		1	#N/A	#N/A	1	#N/A				A0A2H0ZRL1	1						A0A2H0ZG07	1
	A0A2H0ZRN8	Protein translocase SEC61 complex gamma subunit, archaeal and eukaryotic OS=Candida auris OX=498019 GN=B9J08_002906 PE=3 SV=1		1	1	#N/A	1	#N/A				A0A2H0ZRN8	1						A0A2H1A107	1
	A0A2H0ZS24	Cyclin-dependent kinases regulatory subunit OS=Candida auris OX=498019 GN=B9J08_003115 PE=3 SV=1		1	#N/A	#N/A	#N/A	#N/A				A0A2H0ZS24	1						A0A2H0ZW65	1
	A0A2H0ZSM9	Large ribosomal subunit protein uL4m OS=Candida auris OX=498019 GN=B9J08_003274 PE=3 SV=1		1	#N/A	#N/A	#N/A	#N/A				A0A2H0ZSM9	1						A0A2H0ZK70	1
	A0A2H0ZSP0	Pheromone-processing carboxypeptidase KEX1 OS=Candida auris OX=498019 GN=B9J08_003275 PE=3 SV=1		1	#N/A	#N/A	#N/A	#N/A				A0A2H0ZSP0	1						A0A2H0ZKD9	1
	A0A2H0ZSS1	Acetyl-coenzyme A synthetase OS=Candida auris OX=498019 GN=B9J08_003365 PE=3 SV=1		1	#N/A	#N/A	3	#N/A				A0A2H0ZSS1	1						A0A2H1A593	1
	A0A2H0ZT09	Uncharacterized protein OS=Candida auris OX=498019 GN=B9J08_003419 PE=4 SV=1		1	1	#N/A	1	#N/A				A0A2H0ZT09	1						A0A2H0ZFZ2	1
	A0A2H0ZT63	Dolichyl-diphosphooligosaccharide--protein glycosyltransferase subunit OST2 OS=Candida auris OX=498019 GN=B9J08_003445 PE=3 SV=1		1	#N/A	#N/A	#N/A	#N/A				A0A2H0ZT63	1						A0A2H0ZZQ6	1
	A0A2H0ZT94	NUDE domain-containing protein OS=Candida auris OX=498019 GN=B9J08_002999 PE=3 SV=1		1	#N/A	#N/A	#N/A	#N/A				A0A2H0ZT94	1						A0A2H0ZEM3	1
	A0A2H0ZTM7	GTP-binding protein ypt1 OS=Candida auris OX=498019 GN=B9J08_003667 PE=4 SV=1		1	#N/A	#N/A	#N/A	#N/A				A0A2H0ZTM7	1						A0A2H0ZBW8	1
	A0A2H0ZU37	DNA repair protein RAD16 OS=Candida auris OX=498019 GN=B9J08_003272 PE=3 SV=1		1	#N/A	#N/A	#N/A	#N/A				A0A2H0ZU37	1						A0A2H0ZYN7	1
	A0A2H0ZUM2	C2H2-type domain-containing protein OS=Candida auris OX=498019 GN=B9J08_003964 PE=4 SV=1		1	#N/A	#N/A	#N/A	#N/A				A0A2H0ZUM2	1						A0A2H1A803	1
	A0A2H0ZUP9	Protein transport protein Sec61 subunit beta OS=Candida auris OX=498019 GN=B9J08_003502 PE=3 SV=1		1	#N/A	#N/A	#N/A	#N/A				A0A2H0ZUP9	1						A0A2H1A7D1	1
	A0A2H0ZUX0	RRM domain-containing protein OS=Candida auris OX=498019 GN=B9J08_002253 PE=4 SV=1		1	#N/A	#N/A	#N/A	#N/A				A0A2H0ZUX0	1						A0A2H0ZGQ0	1
	A0A2H0ZV61	Uncharacterized protein OS=Candida auris OX=498019 GN=B9J08_002305 PE=4 SV=1		1	#N/A	#N/A	#N/A	#N/A				A0A2H0ZV61	1						A0A2H0ZK82	1
	A0A2H0ZV69	Uncharacterized protein OS=Candida auris OX=498019 GN=B9J08_002332 PE=4 SV=1		1	#N/A	#N/A	#N/A	#N/A				A0A2H0ZV69	1
	A0A2H0ZVD3	Uncharacterized protein OS=Candida auris OX=498019 GN=B9J08_002382 PE=4 SV=1		1	#N/A	#N/A	#N/A	#N/A				A0A2H0ZVD3	1
	A0A2H0ZVI4	Fatty acid synthase subunit alpha OS=Candida auris OX=498019 GN=B9J08_002420 PE=3 SV=1		1	#N/A	#N/A	#N/A	#N/A				A0A2H0ZVI4	1
	A0A2H0ZVJ9	Sphingolipid long chain base-responsive protein LSP1 OS=Candida auris OX=498019 GN=B9J08_002459 PE=4 SV=1		1	1	1	1	#N/A				A0A2H0ZVJ9	1
	A0A2H0ZVM9	Nitrogen regulatory protein DAL80 OS=Candida auris OX=498019 GN=B9J08_002476 PE=4 SV=1		1	#N/A	#N/A	#N/A	#N/A				A0A2H0ZVM9	1
	A0A2H0ZVN7	guanylate kinase OS=Candida auris OX=498019 GN=B9J08_002495 PE=3 SV=1		1	#N/A	#N/A	#N/A	1				A0A2H0ZVN7	1
	A0A2H0ZVP9	Major facilitator superfamily (MFS) profile domain-containing protein OS=Candida auris OX=498019 GN=B9J08_002480 PE=3 SV=1		1	#N/A	#N/A	#N/A	#N/A				A0A2H0ZVP9	1
	A0A2H0ZVR5	CUE domain-containing protein OS=Candida auris OX=498019 GN=B9J08_002526 PE=4 SV=1		1	#N/A	#N/A	1	#N/A				A0A2H0ZVR5	1
	A0A2H0ZVS7	Uncharacterized protein OS=Candida auris OX=498019 GN=B9J08_002527 PE=4 SV=1		1	#N/A	#N/A	#N/A	#N/A				A0A2H0ZVS7	1
	A0A2H0ZVW4	Uncharacterized protein OS=Candida auris OX=498019 GN=B9J08_002551 PE=3 SV=1		1	#N/A	#N/A	1	#N/A				A0A2H0ZVW4	1
	A0A2H0ZVW7	3',5'-cyclic-nucleotide phosphodiesterase OS=Candida auris OX=498019 GN=B9J08_002549 PE=3 SV=1		1	#N/A	#N/A	#N/A	#N/A				A0A2H0ZVW7	1
	A0A2H0ZW22	Proteasome alpha-type subunits domain-containing protein OS=Candida auris OX=498019 GN=B9J08_002568 PE=3 SV=1		1	1	#N/A	1	1				A0A2H0ZW22	1
	A0A2H0ZW25	Nicotinate phosphoribosyltransferase OS=Candida auris OX=498019 GN=B9J08_001991 PE=3 SV=1		1	#N/A	1	1	1				A0A2H0ZW25	1
	A0A2H0ZW78	Pentafunctional AROM polypeptide OS=Candida auris OX=498019 GN=ARO1 PE=3 SV=1		1	#N/A	#N/A	#N/A	#N/A				A0A2H0ZW78	1
	A0A2H0ZW79	sphinganine-1-phosphate aldolase OS=Candida auris OX=498019 GN=B9J08_002005 PE=3 SV=1		1	#N/A	#N/A	1	#N/A				A0A2H0ZW79	1
	A0A2H0ZWC4	Histone H4 OS=Candida auris OX=498019 GN=B9J08_002073 PE=3 SV=1		1	#N/A	#N/A	2	#N/A				A0A2H0ZWC4	1
	A0A2H0ZWD4	Uncharacterized protein OS=Candida auris OX=498019 GN=B9J08_002083 PE=3 SV=1		1	#N/A	#N/A	#N/A	#N/A				A0A2H0ZWD4	1
	A0A2H0ZWE8	proline--tRNA ligase OS=Candida auris OX=498019 GN=B9J08_002115 PE=3 SV=1		1	#N/A	#N/A	1	#N/A				A0A2H0ZWE8	1
	A0A2H0ZWH4	Hyaluronan/mRNA-binding protein domain-containing protein OS=Candida auris OX=498019 GN=B9J08_002422 PE=4 SV=1		1	1	1	2	1				A0A2H0ZWH4	1
	A0A2H0ZWI1	Uncharacterized protein OS=Candida auris OX=498019 GN=B9J08_002471 PE=4 SV=1		1	#N/A	#N/A	1	1				A0A2H0ZWI1	1
	A0A2H0ZWM1	1-phosphatidylinositol-3-phosphate 5-kinase OS=Candida auris OX=498019 GN=B9J08_002181 PE=4 SV=1		1	#N/A	#N/A	#N/A	#N/A				A0A2H0ZWM1	1
	A0A2H0ZWQ9	Histone H2A.Z-specific chaperone CHZ1 OS=Candida auris OX=498019 GN=B9J08_002221 PE=3 SV=1		1	1	#N/A	1	#N/A				A0A2H0ZWQ9	1
	A0A2H0ZWT1	Uncharacterized protein OS=Candida auris OX=498019 GN=B9J08_002230 PE=4 SV=1		1	#N/A	#N/A	#N/A	#N/A				A0A2H0ZWT1	1
	A0A2H0ZWX6	Uncharacterized protein OS=Candida auris OX=498019 GN=B9J08_002274 PE=3 SV=1		1	#N/A	#N/A	#N/A	#N/A				A0A2H0ZWX6	1
	A0A2H0ZX31	Protein FMP42 OS=Candida auris OX=498019 GN=B9J08_001977 PE=4 SV=1		1	1	#N/A	#N/A	#N/A				A0A2H0ZX31	1
	A0A2H0ZX54	Uncharacterized protein OS=Candida auris OX=498019 GN=B9J08_002375 PE=4 SV=1		1	#N/A	#N/A	1	#N/A				A0A2H0ZX54	1
	A0A2H0ZX88	Deoxyuridine 5'-triphosphate nucleotidohydrolase OS=Candida auris OX=498019 GN=B9J08_002020 PE=3 SV=1		1	#N/A	#N/A	#N/A	#N/A				A0A2H0ZX88	1
	A0A2H0ZXA0	Dolichyl-diphosphooligosaccharide--protein glycosyltransferase subunit 1 OS=Candida auris OX=498019 GN=B9J08_002411 PE=3 SV=1		1	#N/A	#N/A	#N/A	#N/A				A0A2H0ZXA0	1
	A0A2H0ZXG4	Major facilitator superfamily (MFS) profile domain-containing protein OS=Candida auris OX=498019 GN=B9J08_002481 PE=3 SV=1		1	#N/A	#N/A	#N/A	#N/A				A0A2H0ZXG4	1
	A0A2H0ZXM8	Mitochondrial import inner membrane translocase subunit OS=Candida auris OX=498019 GN=B9J08_002112 PE=3 SV=1		1	#N/A	#N/A	5	#N/A				A0A2H0ZXM8	1
	A0A2H0ZXT6	EF-hand domain-containing protein OS=Candida auris OX=498019 GN=B9J08_002163 PE=4 SV=1		1	#N/A	#N/A	1	#N/A				A0A2H0ZXT6	1
	A0A2H0ZXV0	Sm domain-containing protein OS=Candida auris OX=498019 GN=B9J08_002222 PE=3 SV=1		1	#N/A	#N/A	#N/A	1				A0A2H0ZXV0	1
	A0A2H0ZXX2	non-specific serine/threonine protein kinase OS=Candida auris OX=498019 GN=B9J08_001611 PE=4 SV=1		1	1	#N/A	#N/A	#N/A				A0A2H0ZXX2	1
	A0A2H0ZY08	Hsp90 chaperone protein kinase-targeting subunit OS=Candida auris OX=498019 GN=B9J08_001631 PE=3 SV=1		1	#N/A	#N/A	#N/A	#N/A				A0A2H0ZY08	1
	A0A2H0ZY11	Aminotransferase class I/classII domain-containing protein OS=Candida auris OX=498019 GN=B9J08_001648 PE=3 SV=1		1	#N/A	#N/A	1	1				A0A2H0ZY11	1
	A0A2H0ZY16	Protein HIR OS=Candida auris OX=498019 GN=B9J08_001649 PE=3 SV=1		1	1	1	1	1				A0A2H0ZY16	1
	A0A2H0ZY61	Uncharacterized protein OS=Candida auris OX=498019 GN=B9J08_001683 PE=4 SV=1		1	#N/A	#N/A	#N/A	#N/A				A0A2H0ZY61	1
	A0A2H0ZYB2	Endoplasmic reticulum-Golgi intermediate compartment protein OS=Candida auris OX=498019 GN=B9J08_001728 PE=3 SV=1		1	#N/A	#N/A	#N/A	#N/A				A0A2H0ZYB2	1
	A0A2H0ZYG0	Cation-transporting ATPase OS=Candida auris OX=498019 GN=B9J08_001774 PE=3 SV=1		1	#N/A	1	#N/A	#N/A				A0A2H0ZYG0	1
	A0A2H0ZYG5	Signal recognition particle SEC65 subunit OS=Candida auris OX=498019 GN=B9J08_001762 PE=4 SV=1		1	#N/A	#N/A	1	1				A0A2H0ZYG5	1
	A0A2H0ZYK1	Uncharacterized protein OS=Candida auris OX=498019 GN=B9J08_002478 PE=3 SV=1		1	#N/A	#N/A	2	1				A0A2H0ZYK1	1
	A0A2H0ZYU7	DBF4-type domain-containing protein OS=Candida auris OX=498019 GN=B9J08_001562 PE=4 SV=1		1	#N/A	#N/A	1	1				A0A2H0ZYU7	1
	A0A2H0ZYW3	Methionine aminopeptidase 2 OS=Candida auris OX=498019 GN=MAP2 PE=3 SV=1		1	#N/A	#N/A	1	#N/A				A0A2H0ZYW3	1
	A0A2H0ZZ01	Uncharacterized protein OS=Candida auris OX=498019 GN=B9J08_001623 PE=3 SV=1		1	#N/A	#N/A	#N/A	#N/A				A0A2H0ZZ01	1
	A0A2H0ZZ58	SUI1 domain-containing protein OS=Candida auris OX=498019 GN=B9J08_001706 PE=4 SV=1		1	#N/A	#N/A	#N/A	#N/A				A0A2H0ZZ58	1
	A0A2H0ZZ67	Bacterial surface antigen (D15) domain-containing protein OS=Candida auris OX=498019 GN=B9J08_001446 PE=4 SV=1		1	#N/A	#N/A	1	#N/A				A0A2H0ZZ67	1
	A0A2H0ZZF6	Vacuolar transporter chaperone 1 OS=Candida auris OX=498019 GN=B9J08_001776 PE=4 SV=1		1	#N/A	#N/A	#N/A	#N/A				A0A2H0ZZF6	1
	A0A2H0ZZT3	Uncharacterized protein OS=Candida auris OX=498019 GN=B9J08_001183 PE=3 SV=1		1	#N/A	#N/A	1	1				A0A2H0ZZT3	1
	A0A2H0ZZX2	Uncharacterized protein OS=Candida auris OX=498019 GN=B9J08_001148 PE=4 SV=1		1	#N/A	1	3	#N/A				A0A2H0ZZX2	1
	A0A2H0ZZX3	glutamate--tRNA ligase OS=Candida auris OX=498019 GN=B9J08_001156 PE=3 SV=1		1	#N/A	#N/A	#N/A	#N/A				A0A2H0ZZX3	1
	A0A2H1A001	Ribosomal protein L1 OS=Candida auris OX=498019 GN=B9J08_001118 PE=4 SV=1		1	#N/A	#N/A	#N/A	#N/A				A0A2H1A001	1
	A0A2H1A012	Lysine--tRNA ligase OS=Candida auris OX=498019 GN=B9J08_001878 PE=3 SV=1		1	#N/A	#N/A	#N/A	#N/A				A0A2H1A012	1
	A0A2H1A075	Amino acid transporter transmembrane domain-containing protein OS=Candida auris OX=498019 GN=B9J08_001929 PE=3 SV=1		1	#N/A	#N/A	#N/A	#N/A				A0A2H1A075	1
	A0A2H1A0C1	RING-type E3 ubiquitin transferase OS=Candida auris OX=498019 GN=B9J08_002167 PE=4 SV=1		1	#N/A	#N/A	#N/A	#N/A				A0A2H1A0C1	1
	A0A2H1A0F5	Uncharacterized protein OS=Candida auris OX=498019 GN=B9J08_001659 PE=4 SV=1		1	#N/A	#N/A	#N/A	#N/A				A0A2H1A0F5	1
	A0A2H1A0J9	Vacuolar segregation protein 7 OS=Candida auris OX=498019 GN=B9J08_001373 PE=4 SV=1		1	#N/A	#N/A	#N/A	#N/A				A0A2H1A0J9	1
	A0A2H1A0W6	Purine nucleoside phosphorylase OS=Candida auris OX=498019 GN=B9J08_001098 PE=3 SV=1		1	#N/A	#N/A	#N/A	#N/A				A0A2H1A0W6	1
	A0A2H1A0X4	GST C-terminal domain-containing protein OS=Candida auris OX=498019 GN=B9J08_001103 PE=4 SV=1		1	#N/A	#N/A	1	#N/A				A0A2H1A0X4	1
	A0A2H1A1D5	Ketopantoate reductase C-terminal domain-containing protein OS=Candida auris OX=498019 GN=B9J08_001239 PE=4 SV=1		1	#N/A	#N/A	#N/A	#N/A				A0A2H1A1D5	1
	A0A2H1A1F6	Transcriptional repressor Tup1 N-terminal domain-containing protein OS=Candida auris OX=498019 GN=B9J08_001265 PE=4 SV=1		1	#N/A	#N/A	#N/A	#N/A				A0A2H1A1F6	1
	A0A2H1A1I3	AB hydrolase-1 domain-containing protein OS=Candida auris OX=498019 GN=B9J08_001284 PE=4 SV=1		1	#N/A	#N/A	#N/A	#N/A				A0A2H1A1I3	1
	A0A2H1A1Q6	UEV domain-containing protein OS=Candida auris OX=498019 GN=B9J08_001359 PE=3 SV=1		1	#N/A	#N/A	#N/A	#N/A				A0A2H1A1Q6	1
	A0A2H1A1U0	RNA helicase OS=Candida auris OX=498019 GN=B9J08_001363 PE=3 SV=1		1	#N/A	#N/A	#N/A	#N/A				A0A2H1A1U0	1
	A0A2H1A1Z4	Uncharacterized protein OS=Candida auris OX=498019 GN=B9J08_001440 PE=4 SV=1		1	2	7	4	4				A0A2H1A1Z4	1
	A0A2H1A221	Proteasome subunit beta OS=Candida auris OX=498019 GN=B9J08_001477 PE=3 SV=1		1	#N/A	#N/A	#N/A	#N/A				A0A2H1A221	1
	A0A2H1A2F2	Sphingolipid long chain base-responsive protein PIL1 OS=Candida auris OX=498019 GN=B9J08_000071 PE=4 SV=1		1	#N/A	1	2	#N/A				A0A2H1A2F2	1
	A0A2H1A3H0	Actin OS=Candida auris OX=498019 GN=B9J08_000486 PE=3 SV=1		1	1	#N/A	1	#N/A				A0A2H1A3H0	1
	A0A2H1A3I7	Uncharacterized protein OS=Candida auris OX=498019 GN=B9J08_000527 PE=3 SV=1		1	#N/A	1	#N/A	1				A0A2H1A3I7	1
	A0A2H1A3N7	Superoxide dismutase OS=Candida auris OX=498019 GN=B9J08_000528 PE=3 SV=1		1	#N/A	#N/A	#N/A	#N/A				A0A2H1A3N7	1
	A0A2H1A3U9	Abasic site processing protein OS=Candida auris OX=498019 GN=B9J08_000639 PE=3 SV=1		1	#N/A	#N/A	2	#N/A				A0A2H1A3U9	1
	A0A2H1A467	Sfi1 spindle body domain-containing protein OS=Candida auris OX=498019 GN=B9J08_000736 PE=4 SV=1		1	#N/A	1	#N/A	#N/A				A0A2H1A467	1
	A0A2H1A471	Trehalose-phosphatase OS=Candida auris OX=498019 GN=B9J08_000775 PE=3 SV=1		1	#N/A	#N/A	#N/A	#N/A				A0A2H1A471	1
	A0A2H1A486	Uncharacterized protein OS=Candida auris OX=498019 GN=B9J08_000795 PE=4 SV=1		1	#N/A	#N/A	#N/A	#N/A				A0A2H1A486	1
	A0A2H1A4M0	Uncharacterized protein OS=Candida auris OX=498019 GN=B9J08_000884 PE=4 SV=1		1	1	#N/A	1	#N/A				A0A2H1A4M0	1
	A0A2H1A4T7	Uncharacterized protein OS=Candida auris OX=498019 GN=B9J08_000945 PE=3 SV=1		1	#N/A	#N/A	1	1				A0A2H1A4T7	1
	A0A2H1A544	t-SNARE coiled-coil homology domain-containing protein OS=Candida auris OX=498019 GN=B9J08_000532 PE=3 SV=1		1	#N/A	#N/A	#N/A	#N/A				A0A2H1A544	1
	A0A2H1A593	LIM zinc-binding domain-containing protein OS=Candida auris OX=498019 GN=B9J08_000555 PE=4 SV=1		1	#N/A	#N/A	1	#N/A				A0A2H1A593	1
	A0A2H1A5C8	40S ribosomal protein S14 OS=Candida auris OX=498019 GN=B9J08_000605 PE=3 SV=1		1	#N/A	#N/A	3	1				A0A2H1A5C8	1
	A0A2H1A5I7	Succinate--CoA ligase [ADP-forming] subunit alpha, mitochondrial OS=Candida auris OX=498019 GN=B9J08_000650 PE=3 SV=1		1	1	1	1	1				A0A2H1A5I7	1
	A0A2H1A5N7	SPX domain-containing protein OS=Candida auris OX=498019 GN=B9J08_000691 PE=4 SV=1		1	#N/A	#N/A	#N/A	#N/A				A0A2H1A5N7	1
	A0A2H1A5P2	Malate dehydrogenase OS=Candida auris OX=498019 GN=B9J08_000694 PE=3 SV=1		1	#N/A	#N/A	#N/A	#N/A				A0A2H1A5P2	1
	A0A2H1A5R3	Ribosomal RNA-processing protein 12-like conserved domain-containing protein OS=Candida auris OX=498019 GN=B9J08_000714 PE=3 SV=1		1	#N/A	1	1	1				A0A2H1A5R3	1
	A0A2H1A5T6	Uncharacterized protein OS=Candida auris OX=498019 GN=B9J08_000730 PE=4 SV=1		1	#N/A	#N/A	#N/A	#N/A				A0A2H1A5T6	1
	A0A2H1A5X4	Polyadenylate-binding protein OS=Candida auris OX=498019 GN=B9J08_000774 PE=3 SV=1		1	#N/A	#N/A	#N/A	#N/A				A0A2H1A5X4	1
	A0A2H1A5X7	Dolichol-phosphate mannosyltransferase subunit 3 OS=Candida auris OX=498019 GN=B9J08_000761 PE=3 SV=1		1	#N/A	#N/A	#N/A	#N/A				A0A2H1A5X7	1
	A0A2H1A5Z4	Adenylosuccinate lyase OS=Candida auris OX=498019 GN=B9J08_000800 PE=3 SV=1		1	#N/A	#N/A	1	#N/A				A0A2H1A5Z4	1
	A0A2H1A629	Calcineurin-like phosphoesterase domain-containing protein OS=Candida auris OX=498019 GN=B9J08_000509 PE=4 SV=1		1	#N/A	1	2	1				A0A2H1A629	1
	A0A2H1A680	Ribulose-phosphate 3-epimerase OS=Candida auris OX=498019 GN=B9J08_000895 PE=3 SV=1		1	#N/A	#N/A	#N/A	#N/A				A0A2H1A680	1
	A0A2H1A690	U6 snRNA-associated Sm-like protein LSm3 OS=Candida auris OX=498019 GN=LSM3 PE=3 SV=1		1	1	#N/A	#N/A	#N/A				A0A2H1A690	1
	A0A2H1A6A9	Autophagy-related protein 13 OS=Candida auris OX=498019 GN=B9J08_000925 PE=3 SV=1		1	#N/A	#N/A	#N/A	#N/A				A0A2H1A6A9	1
	A0A2H1A6H6	CAP-Gly domain-containing protein OS=Candida auris OX=498019 GN=B9J08_000970 PE=4 SV=1		1	#N/A	#N/A	#N/A	#N/A				A0A2H1A6H6	1
	A0A2H1A6J7	Uncharacterized protein OS=Candida auris OX=498019 GN=B9J08_000987 PE=3 SV=1		1	#N/A	#N/A	#N/A	#N/A				A0A2H1A6J7	1
	A0A2H1A6M6	Uncharacterized protein OS=Candida auris OX=498019 GN=B9J08_001018 PE=4 SV=1		1	#N/A	#N/A	1	#N/A				A0A2H1A6M6	1
	A0A2H1A6M8	Small-subunit processome Utp12 domain-containing protein OS=Candida auris OX=498019 GN=B9J08_001024 PE=3 SV=1		1	#N/A	1	#N/A	#N/A				A0A2H1A6M8	1
	A0A2H1A6S5	Aminopeptidase OS=Candida auris OX=498019 GN=B9J08_000023 PE=3 SV=1		1	#N/A	1	1	#N/A				A0A2H1A6S5	1
	A0A2H1A6T3	Presequence protease, mitochondrial OS=Candida auris OX=498019 GN=B9J08_000037 PE=3 SV=1		1	#N/A	#N/A	#N/A	#N/A				A0A2H1A6T3	1
	A0A2H1A6W9	60S ribosomal protein L11-A OS=Candida auris OX=498019 GN=B9J08_000064 PE=3 SV=1		1	#N/A	#N/A	1	#N/A				A0A2H1A6W9	1
	A0A2H1A725	Mitochondrial distribution and morphology protein 35 OS=Candida auris OX=498019 GN=B9J08_000129 PE=3 SV=1		1	#N/A	#N/A	1	#N/A				A0A2H1A725	1
	A0A2H1A737	dolichyl-diphosphooligosaccharide--protein glycotransferase OS=Candida auris OX=498019 GN=B9J08_000148 PE=3 SV=1		1	#N/A	#N/A	#N/A	#N/A				A0A2H1A737	1
	A0A2H1A740	Peroxin/Ferlin domain-containing protein OS=Candida auris OX=498019 GN=B9J08_000134 PE=4 SV=1		1	#N/A	#N/A	#N/A	#N/A				A0A2H1A740	1
	A0A2H1A743	Uncharacterized protein OS=Candida auris OX=498019 GN=B9J08_000143 PE=4 SV=1		1	#N/A	#N/A	#N/A	1				A0A2H1A743	1
	A0A2H1A746	Actin cytoskeleton-regulatory complex protein SLA1 OS=Candida auris OX=498019 GN=B9J08_000145 PE=3 SV=1		1	#N/A	#N/A	1	#N/A				A0A2H1A746	1
	A0A2H1A749	Uncharacterized protein OS=Candida auris OX=498019 GN=B9J08_000144 PE=3 SV=1		1	#N/A	#N/A	#N/A	#N/A				A0A2H1A749	1
	A0A2H1A754	Uncharacterized protein OS=Candida auris OX=498019 GN=B9J08_000159 PE=4 SV=1		1	#N/A	#N/A	#N/A	2				A0A2H1A754	1
	A0A2H1A784	Oleate-induced peroxisomal protein POX18 OS=Candida auris OX=498019 GN=B9J08_000178 PE=4 SV=1		1	#N/A	#N/A	1	#N/A				A0A2H1A784	1
	A0A2H1A785	Pyruvate decarboxylase OS=Candida auris OX=498019 GN=B9J08_000901 PE=3 SV=1		1	#N/A	#N/A	#N/A	#N/A				A0A2H1A785	1
	A0A2H1A786	Branchpoint-bridging protein OS=Candida auris OX=498019 GN=B9J08_000194 PE=3 SV=1		1	#N/A	#N/A	1	1				A0A2H1A786	1
	A0A2H1A788	Ribose-5-phosphate isomerase OS=Candida auris OX=498019 GN=B9J08_000186 PE=3 SV=1		1	#N/A	#N/A	#N/A	#N/A				A0A2H1A788	1
	A0A2H1A7J5	RRM Nup35-type domain-containing protein OS=Candida auris OX=498019 GN=B9J08_000310 PE=4 SV=1		1	#N/A	#N/A	#N/A	#N/A				A0A2H1A7J5	1
	A0A2H1A7L1	PEP-CTERM system TPR-repeat lipoprotein OS=Candida auris OX=498019 GN=B9J08_001033 PE=3 SV=1		1	#N/A	#N/A	#N/A	1				A0A2H1A7L1	1
	A0A2H1A7R2	Carbonic anhydrase OS=Candida auris OX=498019 GN=B9J08_000363 PE=3 SV=1		1	#N/A	#N/A	#N/A	#N/A				A0A2H1A7R2	1
	A0A2H1A7Y3	Uncharacterized protein OS=Candida auris OX=498019 GN=B9J08_000450 PE=4 SV=1		1	#N/A	#N/A	#N/A	#N/A				A0A2H1A7Y3	1
	A0A2H1A7Y8	DASH complex subunit DAD4 OS=Candida auris OX=498019 GN=B9J08_000452 PE=3 SV=1		1	#N/A	#N/A	#N/A	#N/A				A0A2H1A7Y8	1
	A0A2H1A820	V-SNARE coiled-coil homology domain-containing protein OS=Candida auris OX=498019 GN=B9J08_000485 PE=4 SV=1		1	#N/A	#N/A	#N/A	#N/A				A0A2H1A820	1
	A0A5Q7YAZ2	nitric oxide dioxygenase OS=Candida auris OX=498019 GN=B9J08_002691 PE=3 SV=1		1	#N/A	#N/A	3	1				A0A5Q7YAZ2	1
	A0A5Q7YC35	Uncharacterized protein OS=Candida auris OX=498019 GN=B9J08_000238 PE=4 SV=1		1	#N/A	#N/A	#N/A	#N/A				A0A5Q7YC35	1
	A0A5Q7YFH4	Endoplasmic reticulum transmembrane protein OS=Candida auris OX=498019 GN=B9J08_003642 PE=3 SV=1		1	#N/A	1	1	#N/A				A0A5Q7YFH4	1
	A0A5Q7YHT6	Uncharacterized protein OS=Candida auris OX=498019 GN=B9J08_001186 PE=4 SV=1		1	1	1	1	1				A0A5Q7YHT6	1
	A0A5Q7YKP6	Uncharacterized protein OS=Candida auris OX=498019 GN=B9J08_005303 PE=3 SV=1		1	#N/A	#N/A	#N/A	#N/A				A0A5Q7YKP6	1
	A0A2H0ZP31	Uncharacterized protein OS=Candida auris OX=498019 GN=B9J08_004015 PE=3 SV=1		#N/A	13	28	2	2
	A0A2H1A5Q4	1,3-beta-glucanosyltransferase OS=Candida auris OX=498019 GN=B9J08_000918 PE=3 SV=1		#N/A	8	4	#N/A	#N/A
	A0A2H0ZNI6	Lysophospholipase OS=Candida auris OX=498019 GN=B9J08_003486 PE=3 SV=1		#N/A	8	16	5	7
	A0A2H1A5I6	NAD-dependent epimerase/dehydratase domain-containing protein OS=Candida auris OX=498019 GN=B9J08_000656 PE=3 SV=1		#N/A	5	#N/A	#N/A	#N/A
	A0A2H1A1U6	Peptidase M20 dimerisation domain-containing protein OS=Candida auris OX=498019 GN=B9J08_001402 PE=3 SV=1		#N/A	3	7	19	#N/A
	A0A2H0ZDR2	Uncharacterized protein OS=Candida auris OX=498019 GN=B9J08_005469 PE=4 SV=1		#N/A	3	#N/A	#N/A	#N/A
	A0A2H1A3T9	Leukotriene A(4) hydrolase OS=Candida auris OX=498019 GN=B9J08_000602 PE=3 SV=1		#N/A	2	2	6	3
	A0A2H0ZMJ8	CHCH domain-containing protein OS=Candida auris OX=498019 GN=B9J08_003418 PE=4 SV=1		#N/A	1	1	4	1
	A0A2H0ZT68	RRM domain-containing protein OS=Candida auris OX=498019 GN=B9J08_003503 PE=4 SV=1		#N/A	1	#N/A	2	#N/A
	A0A2H0ZNA8	acetyl-CoA C-acetyltransferase OS=Candida auris OX=498019 GN=B9J08_003730 PE=3 SV=1		#N/A	1	1	1	#N/A
	A0A2H0ZKB6	Uncharacterized protein OS=Candida auris OX=498019 GN=B9J08_002637 PE=3 SV=1		#N/A	1	#N/A	#N/A	#N/A
	A0A2H0ZLP2	SCP domain-containing protein OS=Candida auris OX=498019 GN=B9J08_003148 PE=4 SV=1		#N/A	1	#N/A	#N/A	#N/A
	A0A2H0ZKE4	V-type proton ATPase subunit H OS=Candida auris OX=498019 GN=B9J08_002699 PE=3 SV=1		#N/A	1	#N/A	#N/A	#N/A
	A0A2H0ZGP1	NAD-dependent epimerase/dehydratase domain-containing protein OS=Candida auris OX=498019 GN=B9J08_004828 PE=3 SV=1		#N/A	1	#N/A	#N/A	#N/A
	A0A2H1A5Z8	histidine--tRNA ligase OS=Candida auris OX=498019 GN=B9J08_000788 PE=3 SV=1		#N/A	1	1	#N/A	#N/A
	A0A2H1A3E1	Phospholipid-transporting ATPase OS=Candida auris OX=498019 GN=B9J08_000018 PE=3 SV=1		#N/A	1	1	#N/A	#N/A
	A0A2H0ZMK6	VPS10 domain-containing protein OS=Candida auris OX=498019 GN=B9J08_003473 PE=4 SV=1		#N/A	1	1	1	1
	A0A2H1A1S6	ribonuclease T2 OS=Candida auris OX=498019 GN=B9J08_001380 PE=3 SV=1		#N/A	1	1	#N/A	#N/A
	A0A2H0ZFR2	Uncharacterized protein OS=Candida auris OX=498019 GN=B9J08_004518 PE=3 SV=1		#N/A	1	2	#N/A	#N/A
	A0A2H0ZK73	Exo-beta-1,3-glucanase OS=Candida auris OX=498019 GN=B9J08_002596 PE=3 SV=1		#N/A	1	#N/A	#N/A	#N/A
	A0A2H1A667	V-type proton ATPase subunit F OS=Candida auris OX=498019 GN=B9J08_000867 PE=3 SV=1		#N/A	1	#N/A	#N/A	#N/A
	A0A2H0ZJ75	Uncharacterized protein OS=Candida auris OX=498019 GN=B9J08_004168 PE=4 SV=1		#N/A	1	#N/A	#N/A	#N/A
	A0A2H0ZH94	XPG N-terminal domain-containing protein OS=Candida auris OX=498019 GN=B9J08_004707 PE=3 SV=1		#N/A	1	#N/A	#N/A	1
	A0A2H1A5Y4	Translocation protein SEC62 OS=Candida auris OX=498019 GN=B9J08_000778 PE=3 SV=1		#N/A	1	#N/A	#N/A	1
	A0A2H0ZI29	BPL/LPL catalytic domain-containing protein OS=Candida auris OX=498019 GN=B9J08_004120 PE=4 SV=1		#N/A	1	1	1	#N/A
	A0A2H1A7R1	glucan 1,4-alpha-glucosidase OS=Candida auris OX=498019 GN=B9J08_000365 PE=3 SV=1		#N/A	1	1	#N/A	#N/A
	A0A2H0ZLU7	Saccharopine dehydrogenase [NAD(+), L-lysine-forming] OS=Candida auris OX=498019 GN=B9J08_003205 PE=3 SV=1		#N/A	1	#N/A	#N/A	#N/A
	A0A2H1A810	1-phosphatidylinositol 4-kinase OS=Candida auris OX=498019 GN=B9J08_000474 PE=3 SV=1		#N/A	1	#N/A	#N/A	#N/A
	A0A2H0ZN03	Mediator of RNA polymerase II transcription subunit 1 OS=Candida auris OX=498019 GN=B9J08_003630 PE=3 SV=1		#N/A	1	#N/A	#N/A	#N/A
	A0A2H1A3C9	C2H2-type domain-containing protein OS=Candida auris OX=498019 GN=B9J08_000467 PE=4 SV=1		#N/A	1	#N/A	#N/A	#N/A
	A0A2H0ZLA0	Putative peptidase domain-containing protein OS=Candida auris OX=498019 GN=B9J08_002992 PE=4 SV=1		#N/A	#N/A	10	5	#N/A
	A0A2H0ZSR2	Uncharacterized protein OS=Candida auris OX=498019 GN=B9J08_003300 PE=3 SV=1		#N/A	#N/A	3	#N/A	#N/A
	A0A2H0ZJ05	Ubiquinol-cytochrome C reductase hinge domain-containing protein OS=Candida auris OX=498019 GN=B9J08_004433 PE=3 SV=1		#N/A	#N/A	3	3	#N/A
	A0A2H0ZWS7	Agglutinin-like protein N-terminal domain-containing protein OS=Candida auris OX=498019 GN=B9J08_002582 PE=3 SV=1 Agglutinin-like protein N-terminal domain-containing protein OS=Candida auris OX=498019 GN=B9J08_004112 PE=3 SV=1		#N/A	#N/A	3	#N/A	#N/A
	A0A2H0ZY70	Vacuolar proton pump subunit B OS=Candida auris OX=498019 GN=B9J08_001701 PE=3 SV=1		#N/A	#N/A	2	#N/A	#N/A
	A0A2H0ZKA4	D-xylulose reductase OS=Candida auris OX=498019 GN=B9J08_002627 PE=3 SV=1		#N/A	#N/A	2	6	#N/A
	A0A2H0ZL67	Peptide-N4-(N-acetyl-beta-glucosaminyl)asparagine amidase A OS=Candida auris OX=498019 GN=B9J08_002956 PE=4 SV=1		#N/A	#N/A	2	2	2
	A0A2H1A7U1	Uncharacterized protein OS=Candida auris OX=498019 GN=B9J08_000397 PE=4 SV=1		#N/A	#N/A	2	#N/A	#N/A
	A0A2H0ZVF7	Sin3 binding protein OS=Candida auris OX=498019 GN=B9J08_002423 PE=4 SV=1		#N/A	#N/A	2	#N/A	#N/A
	A0A2H0ZDM8	Uncharacterized protein OS=Candida auris OX=498019 GN=B9J08_005439 PE=4 SV=1		#N/A	#N/A	1	#N/A	#N/A
	A0A2H1A734	40S ribosomal protein S26 OS=Candida auris OX=498019 GN=B9J08_000142 PE=3 SV=1		#N/A	#N/A	1	#N/A	#N/A
	A0A5Q7YFG0	Peptidyl-prolyl cis-trans isomerase OS=Candida auris OX=498019 GN=B9J08_003650 PE=3 SV=1 Peptidyl-prolyl cis-trans isomerase OS=Candida auris OX=498019 GN=B9J08_002142 PE=3 SV=1		#N/A	#N/A	1	#N/A	#N/A
	A0A2H0ZZR8	Phosphoglycerate mutase OS=Candida auris OX=498019 GN=B9J08_001231 PE=4 SV=1		#N/A	#N/A	1	#N/A	#N/A
	A0A2H0ZWH2	Proline dehydrogenase OS=Candida auris OX=498019 GN=B9J08_002130 PE=3 SV=1		#N/A	#N/A	1	#N/A	#N/A
	A0A2H0ZNU4	Uncharacterized protein OS=Candida auris OX=498019 GN=B9J08_003910 PE=3 SV=1		#N/A	#N/A	1	#N/A	#N/A
	A0A2H0ZP95	Zn(2)-C6 fungal-type domain-containing protein OS=Candida auris OX=498019 GN=B9J08_004061 PE=4 SV=1		#N/A	#N/A	1	#N/A	#N/A
	A0A2H0ZPV9	Uncharacterized protein OS=Candida auris OX=498019 GN=B9J08_001698 PE=4 SV=1		#N/A	#N/A	1	#N/A	#N/A
	A0A2H1A266	Integral membrane protein OS=Candida auris OX=498019 GN=B9J08_001513 PE=3 SV=1		#N/A	#N/A	1	#N/A	#N/A
	A0A2H1A200	Poly(A) polymerase OS=Candida auris OX=498019 GN=B9J08_001453 PE=3 SV=1		#N/A	#N/A	1	#N/A	#N/A
	A0A2H0ZQV3	UTP--glucose-1-phosphate uridylyltransferase OS=Candida auris OX=498019 GN=B9J08_001989 PE=3 SV=1		#N/A	#N/A	1	#N/A	1
	A0A2H0ZGR2	Mitochondrial phosphate carrier protein OS=Candida auris OX=498019 GN=B9J08_004825 PE=3 SV=1		#N/A	#N/A	1	1	#N/A
	A0A2H1A7F5	HMG box domain-containing protein OS=Candida auris OX=498019 GN=B9J08_000268 PE=4 SV=1		#N/A	#N/A	1	#N/A	#N/A
	A0A2H1A3K1	ADA HAT complex component 1 OS=Candida auris OX=498019 GN=B9J08_000541 PE=4 SV=1		#N/A	#N/A	1	1	#N/A
	A0A2H0ZNZ7	GIT Spa2 homology (SHD) domain-containing protein OS=Candida auris OX=498019 GN=B9J08_003960 PE=4 SV=1		#N/A	#N/A	1	#N/A	#N/A
	A0A2H0ZWF3	Auxin efflux carrier OS=Candida auris OX=498019 GN=B9J08_002087 PE=4 SV=1		#N/A	#N/A	1	#N/A	#N/A
	A0A2H0ZMP9	Uncharacterized protein OS=Candida auris OX=498019 GN=B9J08_003516 PE=4 SV=1		#N/A	#N/A	1	#N/A	#N/A
	A0A2H1A285	Histone transcription regulator 3 homolog OS=Candida auris OX=498019 GN=B9J08_001211 PE=3 SV=1		#N/A	#N/A	1	#N/A	#N/A
	A0A2H0ZLA7	Protein kinase domain-containing protein OS=Candida auris OX=498019 GN=B9J08_002977 PE=4 SV=1		#N/A	#N/A	1	#N/A	#N/A
	A0A2H0ZXH0	Cell cycle control protein OS=Candida auris OX=498019 GN=B9J08_002485 PE=3 SV=1		#N/A	#N/A	1	#N/A	#N/A
	A0A2H0ZW74	Midasin OS=Candida auris OX=498019 GN=B9J08_002041 PE=3 SV=1		#N/A	#N/A	1	1	#N/A
	A0A2H0ZXQ6	Peptidase A1 domain-containing protein OS=Candida auris OX=498019 GN=B9J08_001546 PE=3 SV=1		#N/A	#N/A	1	#N/A	#N/A
	A0A2H1A8B6	Chaperone DnaK OS=Candida auris OX=498019 GN=B9J08_000276 PE=3 SV=1		#N/A	#N/A	1	1	#N/A
	A0A2H0ZNJ2	T-complex protein 1 subunit zeta OS=Candida auris OX=498019 GN=B9J08_003771 PE=3 SV=1		#N/A	#N/A	1	#N/A	#N/A
	A0A2H0ZR33	Uncharacterized protein OS=Candida auris OX=498019 GN=B9J08_002729 PE=4 SV=1		#N/A	#N/A	1	#N/A	#N/A
	A0A2H0ZG34	Enoyl reductase (ER) domain-containing protein OS=Candida auris OX=498019 GN=B9J08_004600 PE=3 SV=1		#N/A	#N/A	1	#N/A	#N/A
	A0A2H1A4W2	1,3-beta-glucan synthase OS=Candida auris OX=498019 GN=FKS1 PE=3 SV=1		#N/A	#N/A	1	#N/A	#N/A
	A0A2H1A0X1	GP-PDE domain-containing protein OS=Candida auris OX=498019 GN=B9J08_001064 PE=3 SV=1		#N/A	#N/A	1	4	#N/A
	A0A2H0ZWK1	UDENN domain-containing protein OS=Candida auris OX=498019 GN=B9J08_002144 PE=3 SV=1		#N/A	#N/A	1	#N/A	#N/A
	A0A2H1A235	coproporphyrinogen oxidase OS=Candida auris OX=498019 GN=B9J08_001161 PE=3 SV=1		#N/A	#N/A	1	#N/A	#N/A
	A0A2H0ZFV7	Type VII secretion-associated serine protease mycosin OS=Candida auris OX=498019 GN=B9J08_004551 PE=3 SV=1		#N/A	#N/A	1	#N/A	#N/A
	A0A2H0ZCD6	40S ribosomal protein S2 OS=Candida auris OX=498019 GN=B9J08_004990 PE=3 SV=1		#N/A	#N/A	1	3	#N/A
	A0A2H0ZSG5	D-serine dehydratase-like domain-containing protein OS=Candida auris OX=498019 GN=B9J08_002690 PE=3 SV=1		#N/A	#N/A	1	#N/A	#N/A
	A0A2H0ZW60	Uncharacterized protein OS=Candida auris OX=498019 GN=B9J08_002007 PE=4 SV=1		#N/A	#N/A	1	#N/A	#N/A
	A0A2H0ZDU6	Cytochrome b-c1 complex subunit Rieske, mitochondrial OS=Candida auris OX=498019 GN=B9J08_005505 PE=3 SV=1		#N/A	#N/A	1	1	1
	A0A2H0ZLK6	LNS2/PITP domain-containing protein OS=Candida auris OX=498019 GN=B9J08_003050 PE=3 SV=1		#N/A	#N/A	1	1	#N/A
	A0A2H0ZCK0	Eisosome protein SEG1 OS=Candida auris OX=498019 GN=B9J08_005036 PE=4 SV=1		#N/A	#N/A	1	#N/A	#N/A
	A0A2H0ZIT6	PUM-HD domain-containing protein OS=Candida auris OX=498019 GN=B9J08_004388 PE=4 SV=1		#N/A	#N/A	1	#N/A	1
	A0A2H0ZN92	Reverse transcriptase domain-containing protein OS=Candida auris OX=498019 GN=B9J08_003706 PE=4 SV=1		#N/A	#N/A	1	#N/A	#N/A
	A0A2H0ZHD4	Uncharacterized protein OS=Candida auris OX=498019 GN=B9J08_004749 PE=4 SV=1		#N/A	#N/A	1	#N/A	#N/A
	A0A2H0ZM27	Tubulin beta chain OS=Candida auris OX=498019 GN=B9J08_003245 PE=3 SV=1		#N/A	#N/A	1	#N/A	#N/A
	A0A2H0ZNG9	DEXH box helicase OS=Candida auris OX=498019 GN=B9J08_003784 PE=4 SV=1		#N/A	#N/A	1	#N/A	#N/A
	A0A2H1A102	Zn(2)-C6 fungal-type domain-containing protein OS=Candida auris OX=498019 GN=B9J08_001107 PE=4 SV=1		#N/A	#N/A	1	#N/A	#N/A
	A0A2H0ZCH4	Uncharacterized protein OS=Candida auris OX=498019 GN=B9J08_005025 PE=3 SV=1		#N/A	#N/A	1	#N/A	#N/A
	A0A2H0ZYD1	PEP-CTERM system TPR-repeat lipoprotein OS=Candida auris OX=498019 GN=B9J08_001748 PE=4 SV=1		#N/A	#N/A	1	#N/A	#N/A
	A0A2H0ZMQ4	Pyrroline-5-carboxylate reductase OS=Candida auris OX=498019 GN=B9J08_003510 PE=3 SV=1		#N/A	#N/A	1	#N/A	#N/A
	A0A2H0ZGF1	phosphoinositide 5-phosphatase OS=Candida auris OX=498019 GN=B9J08_004734 PE=3 SV=1		#N/A	#N/A	1	#N/A	#N/A
	A0A5Q7YE18	ATP synthase subunit d, mitochondrial OS=Candida auris OX=498019 GN=B9J08_003146 PE=3 SV=1		#N/A	#N/A	#N/A	12	2
	A0A2H0ZXQ5	Uncharacterized protein OS=Candida auris OX=498019 GN=B9J08_002132 PE=4 SV=1		#N/A	#N/A	#N/A	4	#N/A
	A0A2H1A9B9	Inorganic pyrophosphatase OS=Candida auris OX=498019 GN=B9J08_000498 PE=3 SV=1		#N/A	#N/A	#N/A	4	#N/A
	A0A2H1A937	ADP/ATP translocase OS=Candida auris OX=498019 GN=B9J08_000434 PE=3 SV=1		#N/A	#N/A	#N/A	4	1
	A0A2H1A5V7	GrpE protein homolog, mitochondrial OS=Candida auris OX=498019 GN=B9J08_000757 PE=3 SV=1		#N/A	#N/A	#N/A	2	#N/A
	A0A2H0ZIH3	Cytochrome c oxidase subunit 6, mitochondrial OS=Candida auris OX=498019 GN=B9J08_004273 PE=3 SV=1		#N/A	#N/A	#N/A	2	#N/A
	A0A2H0ZMJ4	Thioredoxin domain-containing protein OS=Candida auris OX=498019 GN=B9J08_003437 PE=3 SV=1		#N/A	#N/A	#N/A	2	#N/A
	A0A2H0ZV05	Prohibitin OS=Candida auris OX=498019 GN=B9J08_002273 PE=3 SV=1		#N/A	#N/A	#N/A	2	#N/A
	A0A2H0ZKV5	Elongation factor 3 OS=Candida auris OX=498019 GN=B9J08_002813 PE=3 SV=1		#N/A	#N/A	#N/A	2	#N/A
	A0A2H0ZGL4	Uncharacterized protein OS=Candida auris OX=498019 GN=B9J08_004476 PE=4 SV=1		#N/A	#N/A	#N/A	2	#N/A
	A0A2H1A7M4	Translocation protein SEC66 OS=Candida auris OX=498019 GN=B9J08_000337 PE=4 SV=1		#N/A	#N/A	#N/A	1	#N/A
	A0A2H0ZWC0	Histone chaperone OS=Candida auris OX=498019 GN=B9J08_002085 PE=3 SV=1		#N/A	#N/A	#N/A	1	#N/A
	A0A2H1A833	Uncharacterized protein OS=Candida auris OX=498019 GN=B9J08_000213 PE=3 SV=1		#N/A	#N/A	#N/A	1	#N/A
	A0A2H0ZDJ7	DNL-type domain-containing protein OS=Candida auris OX=498019 GN=B9J08_005409 PE=4 SV=1		#N/A	#N/A	#N/A	1	#N/A
	A0A2H0ZCW9	Uncharacterized protein OS=Candida auris OX=498019 GN=B9J08_005164 PE=4 SV=1		#N/A	#N/A	#N/A	1	#N/A
	A0A5C1DP24	Cytochrome c OS=Candida auris OX=498019 GN=B9J08_003804 PE=3 SV=1		#N/A	#N/A	#N/A	1	#N/A
	A0A2H0ZKT6	Endoplasmic reticulum transmembrane protein OS=Candida auris OX=498019 GN=B9J08_002835 PE=3 SV=1		#N/A	#N/A	#N/A	1	#N/A
	A0A2H0ZQE9	Mitochondrial phosphate carrier protein OS=Candida auris OX=498019 GN=B9J08_004038 PE=3 SV=1		#N/A	#N/A	#N/A	1	#N/A
	A0A2H0ZMZ5	Phosphotyrosine protein phosphatase I domain-containing protein OS=Candida auris OX=498019 GN=B9J08_003618 PE=3 SV=1		#N/A	#N/A	#N/A	1	#N/A
	A0A2H0ZGW1	Hyphally-regulated cell wall protein N-terminal domain-containing protein OS=Candida auris OX=498019 GN=B9J08_004892 PE=3 SV=1		#N/A	#N/A	#N/A	1	1
	A0A2H0ZN29	Uncharacterized protein OS=Candida auris OX=498019 GN=B9J08_003651 PE=4 SV=1		#N/A	#N/A	#N/A	1	#N/A
	A0A2H0ZUM0	Altered inheritance of mitochondria protein 41 OS=Candida auris OX=498019 GN=B9J08_003511 PE=4 SV=1		#N/A	#N/A	#N/A	1	#N/A
	A0A2H0ZDL2	Rhodanese domain-containing protein OS=Candida auris OX=498019 GN=B9J08_005125 PE=4 SV=1		#N/A	#N/A	#N/A	1	2
	A0A2H0ZN41	Mediator of RNA polymerase II transcription subunit 15 OS=Candida auris OX=498019 GN=B9J08_003619 PE=3 SV=1		#N/A	#N/A	#N/A	1	#N/A
	A0A2H0ZIS0	Uncharacterized protein OS=Candida auris OX=498019 GN=B9J08_004559 PE=3 SV=1		#N/A	#N/A	#N/A	1	#N/A
	A0A2H0ZL98	Thiaminase-2/PQQC domain-containing protein OS=Candida auris OX=498019 GN=B9J08_002694 PE=4 SV=1		#N/A	#N/A	#N/A	1	#N/A
	A0A2H0ZTM5	ATP synthase subunit 4 OS=Candida auris OX=498019 GN=B9J08_003138 PE=3 SV=1		#N/A	#N/A	#N/A	1	#N/A
	A0A2H0ZFQ3	Thioredoxin domain-containing protein OS=Candida auris OX=498019 GN=B9J08_004512 PE=3 SV=1		#N/A	#N/A	#N/A	1	#N/A
	A0A2H0ZTM4	Dipeptidyl peptidase 3 OS=Candida auris OX=498019 GN=B9J08_003662 PE=3 SV=1		#N/A	#N/A	#N/A	1	#N/A
	A0A2H1A8K2	Uncharacterized protein OS=Candida auris OX=498019 GN=B9J08_000339 PE=4 SV=1		#N/A	#N/A	#N/A	1	#N/A
	A0A2H0ZWN3	Phospho-2-dehydro-3-deoxyheptonate aldolase OS=Candida auris OX=498019 GN=B9J08_002185 PE=1 SV=1		#N/A	#N/A	#N/A	1	#N/A
	A0A5Q7YAX2	NADH dehydrogenase [ubiquinone] 1 alpha subcomplex subunit OS=Candida auris OX=498019 GN=B9J08_002639 PE=3 SV=1		#N/A	#N/A	#N/A	1	#N/A
	A0A2H0ZS57	Small nuclear ribonucleoprotein Sm D2 OS=Candida auris OX=498019 GN=B9J08_003101 PE=3 SV=1		#N/A	#N/A	#N/A	1	#N/A
	A0A2H1A6S4	Uncharacterized protein OS=Candida auris OX=498019 GN=B9J08_000027 PE=3 SV=1		#N/A	#N/A	#N/A	1	#N/A
	A0A2H0ZIM7	Arginase OS=Candida auris OX=498019 GN=B9J08_004292 PE=3 SV=1		#N/A	#N/A	#N/A	1	#N/A
	A0A5C1DRE9	Uncharacterized protein OS=Candida auris OX=498019 GN=B9J08_002765 PE=3 SV=1		#N/A	#N/A	#N/A	1	#N/A
	A0A2H0ZDC5	Small ribosomal subunit protein uS2 OS=Candida auris OX=498019 GN=RPS0 PE=3 SV=1		#N/A	#N/A	#N/A	1	1
	A0A2H0ZGH4	Histone H3 OS=Candida auris OX=498019 GN=B9J08_004754 PE=3 SV=1		#N/A	#N/A	#N/A	1	#N/A
	A0A2H1A539	Uncharacterized protein OS=Candida auris OX=498019 GN=B9J08_000521 PE=4 SV=1		#N/A	#N/A	#N/A	1	#N/A
	A0A2H0ZP16	Peroxin-20 OS=Candida auris OX=498019 GN=B9J08_003683 PE=4 SV=1		#N/A	#N/A	#N/A	1	#N/A
	A0A2H1A5D4	Uncharacterized protein OS=Candida auris OX=498019 GN=B9J08_000586 PE=4 SV=1		#N/A	#N/A	#N/A	1	#N/A
	A0A2H0ZPN9	Glutamine-dependent NAD(+) synthetase OS=Candida auris OX=498019 GN=B9J08_003866 PE=3 SV=1		#N/A	#N/A	#N/A	1	#N/A
	A0A2H1A292	Uncharacterized protein OS=Candida auris OX=498019 GN=B9J08_001517 PE=4 SV=1		#N/A	#N/A	#N/A	1	#N/A
	A0A2H0ZIL7	UNC-45/Cro1/She4 central domain-containing protein OS=Candida auris OX=498019 GN=B9J08_004278 PE=4 SV=1		#N/A	#N/A	#N/A	1	#N/A
	A0A2H1A7M3	26S proteasome regulatory subunit RPN2 OS=Candida auris OX=498019 GN=B9J08_000323 PE=3 SV=1		#N/A	#N/A	#N/A	1	#N/A
	A0A2H0ZEI9	6-phosphogluconolactonase-like protein OS=Candida auris OX=498019 GN=B9J08_005134 PE=3 SV=1		#N/A	#N/A	#N/A	1	#N/A
	A0A2H0ZKD2	Succinate dehydrogenase [ubiquinone] iron-sulfur subunit, mitochondrial OS=Candida auris OX=498019 GN=B9J08_002689 PE=3 SV=1		#N/A	#N/A	#N/A	1	#N/A
	A0A2H0ZN13	Uncharacterized protein OS=Candida auris OX=498019 GN=B9J08_003640 PE=4 SV=1		#N/A	#N/A	#N/A	1	#N/A
	A0A2H1A194	Uncharacterized protein OS=Candida auris OX=498019 GN=B9J08_001202 PE=4 SV=1		#N/A	#N/A	#N/A	1	#N/A
	A0A2H0ZNZ3	Peptidase A1 domain-containing protein OS=Candida auris OX=498019 GN=B9J08_003912 PE=3 SV=1		#N/A	#N/A	#N/A	1	#N/A
	A0A2H0ZWJ3	Uncharacterized protein OS=Candida auris OX=498019 GN=B9J08_002156 PE=4 SV=1		#N/A	#N/A	#N/A	1	#N/A
	A0A2H1A4V1	MICOS complex subunit MIC10 OS=Candida auris OX=498019 GN=B9J08_000983 PE=3 SV=1		#N/A	#N/A	#N/A	1	#N/A
	A0A2H1A909	Cytochrome b5 heme-binding domain-containing protein OS=Candida auris OX=498019 GN=B9J08_000487 PE=4 SV=1		#N/A	#N/A	#N/A	1	#N/A
	A0A2H1A1I0	Fatty acid synthase subunit beta OS=Candida auris OX=498019 GN=B9J08_001296 PE=3 SV=1		#N/A	#N/A	#N/A	1	#N/A
	A0A2H0ZMC4	Probable vacuolar protein sorting-associated protein 16 homolog OS=Candida auris OX=498019 GN=B9J08_003380 PE=3 SV=1		#N/A	#N/A	#N/A	1	#N/A
	A0A2H0ZVD4	Probable electron transfer flavoprotein subunit beta OS=Candida auris OX=498019 GN=B9J08_002404 PE=3 SV=1		#N/A	#N/A	#N/A	1	#N/A
	A0A2H0ZQV4	Major facilitator superfamily (MFS) profile domain-containing protein OS=Candida auris OX=498019 GN=B9J08_002646 PE=3 SV=1		#N/A	#N/A	#N/A	1	#N/A
	A0A2H0ZY10	RRM domain-containing protein OS=Candida auris OX=498019 GN=B9J08_001632 PE=4 SV=1		#N/A	#N/A	#N/A	1	#N/A
	A0A2H1A1A8	Uncharacterized protein OS=Candida auris OX=498019 GN=B9J08_001208 PE=4 SV=1		#N/A	#N/A	#N/A	1	#N/A
	A0A2H1A809	dihydrolipoyllysine-residue succinyltransferase OS=Candida auris OX=498019 GN=B9J08_000469 PE=3 SV=1		#N/A	#N/A	#N/A	1	#N/A
	A0A5Q7YIA8	60S ribosomal protein L33-A OS=Candida auris OX=498019 GN=B9J08_000878 PE=3 SV=1		#N/A	#N/A	#N/A	1	#N/A
	A0A2H0ZC49	Aconitate hydratase, mitochondrial OS=Candida auris OX=498019 GN=B9J08_004914 PE=3 SV=1		#N/A	#N/A	#N/A	1	#N/A
	A0A2H0ZNQ8	Zinc finger CHCC-type domain-containing protein OS=Candida auris OX=498019 GN=B9J08_003888 PE=4 SV=1		#N/A	#N/A	#N/A	1	#N/A
	A0A5Q7YDP5	40S ribosomal protein S20 OS=Candida auris OX=498019 GN=B9J08_000107 PE=3 SV=1		#N/A	#N/A	#N/A	1	#N/A
	A0A2H1A5S4	Uncharacterized protein OS=Candida auris OX=498019 GN=B9J08_000721 PE=4 SV=1		#N/A	#N/A	#N/A	1	#N/A
	A0A2H0ZM31	Eukaryotic translation initiation factor 3 subunit C OS=Candida auris OX=498019 GN=NIP1 PE=3 SV=1		#N/A	#N/A	#N/A	1	#N/A
	A0A2H0ZQG6	V-type proton ATPase catalytic subunit A OS=Candida auris OX=498019 GN=B9J08_001893 PE=3 SV=1		#N/A	#N/A	#N/A	1	#N/A
	A0A2H1A3M0	60S ribosomal protein L18-A OS=Candida auris OX=498019 GN=B9J08_000090 PE=3 SV=1		#N/A	#N/A	#N/A	1	#N/A
	A0A2H0ZD75	Uncharacterized protein OS=Candida auris OX=498019 GN=B9J08_005266 PE=4 SV=1		#N/A	#N/A	#N/A	1	#N/A
	A0A2H1A5V9	malate dehydrogenase OS=Candida auris OX=498019 GN=B9J08_000764 PE=3 SV=1		#N/A	#N/A	#N/A	1	1
	A0A2H0ZCQ6	Nucleolar complex protein 2 OS=Candida auris OX=498019 GN=B9J08_005106 PE=3 SV=1		#N/A	#N/A	#N/A	1	#N/A
	A0A2H0ZWL7	Aminotransferase class I/classII domain-containing protein OS=Candida auris OX=498019 GN=B9J08_002164 PE=4 SV=1		#N/A	#N/A	#N/A	1	#N/A
	A0A2H0ZXW6	RNA helicase OS=Candida auris OX=498019 GN=B9J08_002193 PE=3 SV=1		#N/A	#N/A	#N/A	1	#N/A
	A0A2H1A812	Ran-specific GTPase-activating protein 30 OS=Candida auris OX=498019 GN=B9J08_000489 PE=4 SV=1		#N/A	#N/A	#N/A	1	1
	A0A2H0ZC88	C-8 sterol isomerase OS=Candida auris OX=498019 GN=B9J08_004943 PE=3 SV=1		#N/A	#N/A	#N/A	1	#N/A
	A0A2H0ZP38	Uncharacterized protein OS=Candida auris OX=498019 GN=B9J08_003703 PE=3 SV=1		#N/A	#N/A	#N/A	1	#N/A
	A0A2H0ZKZ7	Uncharacterized protein OS=Candida auris OX=498019 GN=B9J08_002851 PE=3 SV=1		#N/A	#N/A	#N/A	1	#N/A
	A0A2H0ZNF0	DNA-directed RNA polymerase subunit OS=Candida auris OX=498019 GN=B9J08_003780 PE=3 SV=1		#N/A	#N/A	#N/A	1	#N/A
	A0A2H0ZPC2	Pyruvate dehydrogenase E1 component subunit alpha OS=Candida auris OX=498019 GN=B9J08_003785 PE=4 SV=1		#N/A	#N/A	#N/A	1	#N/A
	A0A2H1A0W4	ATP synthase subunit delta, mitochondrial OS=Candida auris OX=498019 GN=B9J08_001250 PE=3 SV=1		#N/A	#N/A	#N/A	1	#N/A
	A0A2H0ZYS2	40S ribosomal protein S13 OS=Candida auris OX=498019 GN=B9J08_001870 PE=3 SV=1		#N/A	#N/A	#N/A	1	#N/A
	A0A2H0ZWR4	DNA-directed RNA polymerase III subunit RPC4 OS=Candida auris OX=498019 GN=B9J08_002210 PE=4 SV=1		#N/A	#N/A	#N/A	1	#N/A
	A0A2H1A7Q7	Helicase OS=Candida auris OX=498019 GN=B9J08_000364 PE=4 SV=1		#N/A	#N/A	#N/A	1	#N/A
	A0A2H0ZMN0	HTH La-type RNA-binding domain-containing protein OS=Candida auris OX=498019 GN=B9J08_003154 PE=4 SV=1		#N/A	#N/A	#N/A	1	#N/A
	A0A2H0ZYR5	Uncharacterized protein OS=Candida auris OX=498019 GN=B9J08_001882 PE=4 SV=1		#N/A	#N/A	#N/A	1	#N/A
	A0A2H1A2W9	Uncharacterized protein OS=Candida auris OX=498019 GN=B9J08_000275 PE=3 SV=1		#N/A	#N/A	#N/A	1	#N/A
	A0A2H0ZCD8	Nab2 type CCCH zinc finger 4 domain-containing protein OS=Candida auris OX=498019 GN=B9J08_004991 PE=4 SV=1		#N/A	#N/A	#N/A	1	#N/A
	A0A2H1A4J0	Uncharacterized protein OS=Candida auris OX=498019 GN=B9J08_000854 PE=4 SV=1		#N/A	#N/A	#N/A	1	#N/A
	A0A2H0ZJK8	AMP deaminase OS=Candida auris OX=498019 GN=B9J08_004289 PE=3 SV=1		#N/A	#N/A	#N/A	1	#N/A
	A0A2H0ZG07	Mitochondrial import inner membrane translocase subunit TIM50 OS=Candida auris OX=498019 GN=B9J08_005297 PE=3 SV=1		#N/A	#N/A	#N/A	1	#N/A
	A0A2H1A107	rRNA-processing protein UTP23 OS=Candida auris OX=498019 GN=B9J08_001133 PE=3 SV=1		#N/A	#N/A	#N/A	1	#N/A
	A0A2H0ZW65	Major facilitator superfamily (MFS) profile domain-containing protein OS=Candida auris OX=498019 GN=B9J08_001984 PE=3 SV=1		#N/A	#N/A	#N/A	1	#N/A
	A0A2H0ZK70	Uncharacterized protein OS=Candida auris OX=498019 GN=B9J08_002641 PE=4 SV=1		#N/A	#N/A	#N/A	1	#N/A
	A0A2H0ZKD9	Major facilitator superfamily (MFS) profile domain-containing protein OS=Candida auris OX=498019 GN=B9J08_002660 PE=3 SV=1		#N/A	#N/A	#N/A	1	#N/A
	A0A2H0ZFZ2	Mitochondrial DNA replication protein YHM2 OS=Candida auris OX=498019 GN=B9J08_004591 PE=3 SV=1		#N/A	#N/A	#N/A	1	#N/A
	A0A2H0ZBW8	Major facilitator superfamily (MFS) profile domain-containing protein OS=Candida auris OX=498019 GN=B9J08_005571 PE=4 SV=1		#N/A	#N/A	#N/A	1	1
	A0A2H1A803	ML-like domain-containing protein OS=Candida auris OX=498019 GN=B9J08_000473 PE=3 SV=1		#N/A	#N/A	#N/A	1	#N/A
	A0A2H0ZGQ0	Spt20-like SEP domain-containing protein OS=Candida auris OX=498019 GN=B9J08_004516 PE=4 SV=1		#N/A	#N/A	#N/A	1	#N/A
	A0A2H0ZI42	Hyphally-regulated cell wall protein N-terminal domain-containing protein OS=Candida auris OX=498019 GN=B9J08_004109 PE=3 SV=1 Hyphally-regulated cell wall protein N-terminal domain-containing protein OS=Candida auris OX=498019 GN=B9J08_004892 PE=3 SV=1		#N/A	#N/A	#N/A	#N/A	9
	A0A2H0ZW41	CFEM domain-containing protein OS=Candida auris OX=498019 GN=B9J08_001951 PE=4 SV=1		#N/A	#N/A	#N/A	#N/A	3
	A0A2H0ZVJ3	Chromatin target of PRMT1 protein C-terminal domain-containing protein OS=Candida auris OX=498019 GN=B9J08_004041 PE=4 SV=1		#N/A	#N/A	#N/A	#N/A	2
	A0A2H1A1N1	BHLH domain-containing protein OS=Candida auris OX=498019 GN=B9J08_001332 PE=4 SV=1		#N/A	#N/A	#N/A	#N/A	1
	A0A2H0ZC59	Mediator of RNA polymerase II transcription subunit 9 OS=Candida auris OX=498019 GN=MED9 PE=3 SV=1		#N/A	#N/A	#N/A	#N/A	1
	A0A2H1A403	FAD-binding FR-type domain-containing protein OS=Candida auris OX=498019 GN=B9J08_000701 PE=3 SV=1		#N/A	#N/A	#N/A	#N/A	1
	A0A2H0ZV00	U-box domain-containing protein OS=Candida auris OX=498019 GN=B9J08_002278 PE=3 SV=1		#N/A	#N/A	#N/A	#N/A	1
	A0A2H0ZGP0	Polysaccharide biosynthesis domain-containing protein OS=Candida auris OX=498019 GN=B9J08_004506 PE=4 SV=1		#N/A	#N/A	#N/A	#N/A	1
	A0A2H1A5P5	Uncharacterized protein OS=Candida auris OX=498019 GN=B9J08_000700 PE=4 SV=1		#N/A	#N/A	#N/A	#N/A	1
	A0A2H0ZWJ1	Peptidase A1 domain-containing protein OS=Candida auris OX=498019 GN=B9J08_002149 PE=3 SV=1		#N/A	#N/A	#N/A	#N/A	1
	A0A2H0ZEI7	Golgi SNAP receptor complex member 1 OS=Candida auris OX=498019 GN=B9J08_005095 PE=3 SV=1		#N/A	#N/A	#N/A	#N/A	1
	A0A2H1A8E8	Uncharacterized protein OS=Candida auris OX=498019 GN=B9J08_000226 PE=4 SV=1		#N/A	#N/A	#N/A	#N/A	1
	A0A2H0ZES0	Uncharacterized protein OS=Candida auris OX=498019 GN=B9J08_005405 PE=4 SV=1		#N/A	#N/A	#N/A	#N/A	1
	A0A2H1A6Z0	GTP-binding nuclear protein OS=Candida auris OX=498019 GN=B9J08_000082 PE=3 SV=1		#N/A	#N/A	#N/A	#N/A	1
	A0A2H0ZN52	Adenosine kinase OS=Candida auris OX=498019 GN=B9J08_003665 PE=3 SV=1		#N/A	#N/A	#N/A	#N/A	1
	A0A2H0ZX08	J domain-containing protein OS=Candida auris OX=498019 GN=B9J08_001957 PE=4 SV=1		#N/A	#N/A	#N/A	#N/A	1
	A0A2H0ZK23	Phosphomannomutase OS=Candida auris OX=498019 GN=B9J08_002600 PE=3 SV=1		#N/A	#N/A	#N/A	#N/A	1
	A0A2H0ZMA0	Uncharacterized protein OS=Candida auris OX=498019 GN=B9J08_003343 PE=4 SV=1		#N/A	#N/A	#N/A	#N/A	1
	A0A2H0ZK71	Zn(2)-C6 fungal-type domain-containing protein OS=Candida auris OX=498019 GN=B9J08_002628 PE=4 SV=1		#N/A	#N/A	#N/A	#N/A	1
	A0A2H0ZIB8	Uncharacterized protein OS=Candida auris OX=498019 GN=B9J08_004181 PE=3 SV=1		#N/A	#N/A	#N/A	#N/A	1
	A0A2H0ZNN2	Uncharacterized protein OS=Candida auris OX=498019 GN=B9J08_003845 PE=4 SV=1		#N/A	#N/A	#N/A	#N/A	1
	A0A2H0ZNM4	Chorismate mutase OS=Candida auris OX=498019 GN=B9J08_003840 PE=4 SV=1		#N/A	#N/A	#N/A	#N/A	1
	A0A2H0ZY59	Ndc10 domain-containing protein OS=Candida auris OX=498019 GN=B9J08_001678 PE=4 SV=1		#N/A	#N/A	#N/A	#N/A	1
	A0A2H0ZMC0	E2 ubiquitin-conjugating enzyme OS=Candida auris OX=498019 GN=B9J08_003386 PE=4 SV=1		#N/A	#N/A	#N/A	#N/A	1
	A0A2H0ZZ74	V-type proton ATPase subunit a OS=Candida auris OX=498019 GN=B9J08_001677 PE=3 SV=1		#N/A	#N/A	#N/A	#N/A	1
	A0A2H1A558	Lethal giant larvae (Lgl)-like C-terminal domain-containing protein OS=Candida auris OX=498019 GN=B9J08_000520 PE=3 SV=1		#N/A	#N/A	#N/A	#N/A	1
	A0A2H0ZJA8	Peptide transporter PTR_A OS=Candida auris OX=498019 GN=PTR_A PE=3 SV=1		#N/A	#N/A	#N/A	#N/A	1
	A0A2H0ZWB5	Peptidyl-prolyl cis-trans isomerase OS=Candida auris OX=498019 GN=B9J08_002409 PE=3 SV=1 Peptidyl-prolyl cis-trans isomerase OS=Candida auris OX=498019 GN=B9J08_002142 PE=3 SV=1		#N/A	#N/A	#N/A	#N/A	1
	A0A2H1A183	Uncharacterized protein OS=Candida auris OX=498019 GN=B9J08_001192 PE=4 SV=1		#N/A	#N/A	#N/A	#N/A	1
	A0A2H1A5Q3	Uncharacterized protein OS=Candida auris OX=498019 GN=B9J08_000704 PE=4 SV=1		#N/A	#N/A	#N/A	#N/A	1
	A0A2H0ZMF2	Alcohol acetyltransferase OS=Candida auris OX=498019 GN=B9J08_003408 PE=4 SV=1		#N/A	#N/A	#N/A	#N/A	1
	A0A2H0ZZS2	Exocyst complex component Sec8 OS=Candida auris OX=498019 GN=B9J08_001857 PE=3 SV=1		#N/A	#N/A	#N/A	#N/A	1

## Sheet: Candidates
	Master Protein Accessions	Master Protein Descriptions	381 Prot K	381 non treated	384 Prot K	384 Non treated	385 Prot K	385 non treated	387 Prot K	387 non treated	1097 Prot K	1097 non treated
	A0A2H0ZHZ9	Agglutinin-like protein	0	0	20	3	21	2	0	0	10	1
	A0A2H0ZP31	Uncharacterized protein	0	0	13	0	28	0	2	0	2	0
	A0A2H1A2W7	glucan 1,3-beta-glucosidase	107	11	50	1	90	8	113	27	60	4
	A0A2H0ZWG0	glucan endo-1,3-beta-D-glucosidase	150	1	30	0	64	1	109	3	49	1
	A0A2H1A533	Receptor L-domain domain-containing protein	15	1	55	36	24	17	65	43	20	26
	A0A2H1A7S4	1,3-beta-glucanosyltransferase	37	8	27	17	61	20	62	15	23	16
	A0A2H0ZKA3	Hyphally-regulated cell wall protein N-terminal domain-containing protein	13	0	14	0	113	2	11	0	64	0
	A0A2H0ZTX6	glucan 1,3-beta-glucosidase	3	1	9	3	16	10	14	6	5	0
	A0A2H0ZYV1	Glycosidase	23	21	9	8	18	13	21	20	8	7
	A0A2H0ZQ75	Uncharacterized protein	2	6	2	1	4	1	3	1	4	0
	A0A2H1A6M5	Peptidase S8/S53 domain-containing protein	3	1	2	0	3	0	2	0	2	0
	A0A2H0ZKL3	Chitinase	14	0	2	0	8	1	6	1	9	0

## Sheet: Data (2)
Master Protein Accessions	Master Protein Descriptions	Predicted localization (WoLF PSORT)	Grand average of hydropathicity	Size (kDa)	C. albicans homologue	Funcrion in homologues	Reference
A0A2H0ZHZ9	Agglutinin-like protein	Cell membrane, Secreted	-0.091	183,7	Als3, Als4	Adhesion of the fungal cell to host and abiotic surfaces	doi.org/10.3389/fmicb.2016.00280
A0A2H0ZP31	Uncharacterized protein	Secreted	-0.361	112,3	Gca1, Gca2	Promote biofilm matrix production by hydrolytic release of soluble β-1,3 glucan fragments	doi.org/10.1093/femsyr/fow032
A0A2H1A2W7	glucan 1,3-beta-glucosidase	Cell wall, Secreted	-0.252	33,8	Bgl2	Cell wall biosynthesis and virulence, delivery of beta-1,3-glucan to the biofilm matrix	doi.org/10.1371/journal.ppat.1002848
A0A2H0ZWG0	glucan endo-1,3-beta-D-glucosidase	Secreted	-0.199	114,9	Eng1	Eng1 and Xog1 subtle effects on the cell surface that influence fungal adhesion to host cells, regulated β-glucan exposure in yeast	doi.org/10.1016/j.tcsw.2024.100128, doi.org/10.1371/journal.ppat.1010192
A0A2H1A533	Receptor L-domain domain-containing protein	Cell membrane	0.019	43,9	Ecm33	Involved in fungal cell wall integrity, together with Bgl2 and als1 important for celll adhesion	doi.org/10.3389/fmicb.2016.00064 , doi.org/10.1080/20002297.2021.1879497
A0A2H1A7S4	1,3-beta-glucanosyltransferase	Cell membrane	-0.227	58,9	Phr2	Construction and cross-linking of beta-1,3 and beta-1,6 glucans within the fungal cell wall	doi.org/10.1128/jb.181.22.7070-7079.1999
A0A2H0ZKA3	Hyphally-regulated cell wall protein N-terminal domain-containing protein	Secreted	0.018	71,3	Iff4	IFF4 encodes a protein that helps the fungus adhere to host cells and surfaces	doi.org/10.1007/s11046-009-9201-0
A0A2H0ZTX6	glucan 1,3-beta-glucosidase	Secreted	-0.538	47,8	Xog1	promote the adherence of C. albicans cells to host epithelial cells.	doi.org/10.1016/j.tcsw.2024.100128
A0A2H0ZYV1	Glycosidase	Secreted, Plasma membrane	-0.46	49,6	Utr2	helps with cell wall assembly and regeneration. It also plays a role in filamentation and adherence.	doi.org/10.1111/j.1462-5822.2009.01412.x
A0A2H0ZQ75	Uncharacterized protein	Secreted	0.065	60,2	Cell wall homologue
A0A2H1A6M5	Peptidase S8/S53 domain-containing protein	Secreted	-0.12	43,7	Uncharacterized protein
A0A2H0ZKL3	Chitinase	Secreted	-0.313	47,2	Cht3	Cell wall remodeling, cell separation	doi.org/10.1016/j.fgb.2005.08.001

## Sheet: Candida Homology
	Master Protein Accessions	Master Protein Descriptions	C. albicans SC5314 (Query cover)	C. albicans (Per. ident)	C. parapsilosis (Query cover)	C. parapsilosis (Per. ident)	C. tropicalis (Query cover)	C. tropicalis (Per. ident)
o	A0A2H0ZHZ9	Agglutinin-like protein	0.82	0.3746	0.82	0.3873	0.78	0.3426
x	A0A2H0ZP31	Uncharacterized protein	0.96	0.6006	0.55	0.3293	0.91	0.6069
x	A0A2H1A2W7	glucan 1,3-beta-glucosidase	0.97	0.6567	1	0.6721	1	0.5793
x	A0A2H0ZWG0	glucan endo-1,3-beta-D-glucosidase	1	0.4107	1	0.455	0.69	0.506
x	A0A2H1A533	Receptor L-domain domain-containing protein	0.84	0.6066	0.84	0.5623	0.83	0.573
x	A0A2H1A7S4	1,3-beta-glucanosyltransferase	0.87	0.6549	0.87	0.6483	0.87	0.6543
x	A0A2H0ZKA3	Hyphally-regulated cell wall protein N-terminal domain-containing protein	0.45	0.277	0.45	0.2697	0.33	0.3043
x	A0A2H0ZTX6	glucan 1,3-beta-glucosidase	0.95	0.6114	0.99	0.5957	1	0.6076
x	A0A2H0ZYV1	Glycosidase	0.83	0.601	0.91	0.5654	0.99	0.5499
x	A0A2H0ZQ75	Uncharacterized protein	0.58	0.3864	0.32	0.3824	0.57	0.3451
x	A0A2H1A6M5	Peptidase S8/S53 domain-containing protein	0.85	0.5212	0.95	0.4697	0.94	0.4962
x	A0A2H0ZKL3	Chitinase	0.7	0.5692	0.7	0.5506	0.68	0.5987
		C. albicans XP
		C. parapsilosis XP
		C tropicalis KAK MYA-3404

## Sheet: H. sapiens Homology
Master Protein Accessions	Master Protein Descriptions	H. sapiens homology	H. sapiens homology(Query cover)	H. sapiens homology(Per. ident)
A0A2H0ZHZ9	Agglutinin-like protein	0	0	0
A0A2H0ZP31	Uncharacterized protein	lysosomal acid-alpha-glucosidase	0.92	0.3163
A0A2H1A2W7	glucan 1,3-beta-glucosidase	0	0	0
A0A2H0ZWG0	glucan endo-1,3-beta-D-glucosidase	0	0	0
A0A2H1A533	Receptor L-domain domain-containing protein	0	0	0
A0A2H1A7S4	1,3-beta-glucanosyltransferase	0	0	0
A0A2H0ZKA3	Hyphally-regulated cell wall protein N-terminal domain-containing protein	0	0	0
A0A2H0ZTX6	glucan 1,3-beta-glucosidase	0	0	0
A0A2H0ZYV1	Glycosidase	0	0	0
A0A2H0ZQ75	Uncharacterized protein	0	0	0
A0A2H1A6M5	Peptidase S8/S53 domain-containing protein	Proprotein convertase subtilisin/kexin type 9	0.73	0.3583
A0A2H0ZKL3	Chitinase	0	0	0

[truncated: 1 more sheets: Combined proteins]
